# Supplementary material for: Determining the Sub-Cellular Localization of Proteins within Caenorhabditis elegans Body Wall Muscle
Source: PLoS One. 2011 May 17;6(5):e19937. doi: 10.1371/journal.pone.0019937 (PMC3096668; doi:10.1371/journal.pone.0019937)
Supplement: Table S1 — Gateway clones and transgenic strains utilized in this study. (XLS) [file pone.0019937.s001.xls]

## Sheet: Gateway clones
	Table S1		Gateway clones utilized in this study
	Column 1: Gateway clones resulting in good GFP::tagged protein sub-cellular localization after injections					231
	Column 2: Gateway clones resuting in weak or no GFP-tagged protein sub-cellular localization after injections					76
	Column 3: Defective Gateway clones that were not used for injections					83
	Column 1		Column 2		Column 3
	Controls		Weak or no expression		Defective or wrong clones
	T21D12.4 (pat-6)				B0336.11
	Y56A3A.32 (wah-1)		Complete sequence; No errors		C02F12.1
			B0336.8		C07G2.3
	Sub-cellular localization		E01A2.6		C24A8.4a
	B0001.6		E02D9.1		C26G2.1
	B0024.10		F02D10.6 #135		C28C12.7
	B0035.15		F11F1.6		C33D9.1
	B0303.2		F18H3.4		C35C5.5
	B0412.3		F39B2.11		C36E6.5
	C04F12.3 (ikb-1)		M05D6.4		C43G2.2
	C04F12.8		T03E6.7		C48G7.3
	C04G6.4		T07E3.4		C55A6.9
	C05D9.3		T21B4.9		C56E6.6
	C05E4.3		T23G7.2		D1009.3
	C05G5.1		Y39A3CL.6		F07F6.9 #130
	C08D8.2		Y57A10A.10		F10E7.4
	C08F8.1		Y5F2A.1		F15D3.1B #128
	C16C10.11				F16A11.2
	C17G1.7 #139		Sequence errors found or not		F18G5.6
	C24A3.2		sequenced completely		F20D6.10
	C25D7.8		C02F5.7a # 94		F21C10.3
	C26E6.2		C07E3.1		F25G6.4
	C28H8.12		C11H1.2		F25H2.10
	C29F5.1		C24F3.1		F27D9.8
	C29F5.7 #100, #116		C27A12.9		F28C6.5
	C32D5.9		C27H5.8		F31C3.2
	C33H5.19		C50B6.9		F32B5.7
	C35E7.8		D1054.13		F33G12.4
	C40C9.5		D2045.9		F36D1.3 (sru-47)
	C40H1.6		D2085.3		F40F11.4
	C47B2.2		D2085.5		F43E2.3
	C47D12.2		E02H1.7		F43E2.4
	C47E12.5		F02A9.2		F46E10.10a
	C48D5.2b		F08B12.1		F53C11.5
	C49H3.6		F11A10.5		F54D7.2
	C52B11.2		F11E6.1		F54G8.4
	C53B4.3		F20D1.3		F57B7.2
	C53B4.7 # 106		F42A10.8		K06A1.5 # 117
	C55A6.10		F53B6.4		K07A12.2
	D1007.14		F53C3.5		K07D4.7a
	D1007.4		F55B12.5		K08E4.2
	D1037.4 #109		F55H12.4		K09E2.3
	D2013.9		F57B10.7 # 99		R04B5.6
	D2024.5a #137		F57G4.9		R06F6.2
	D2030.3		F58G11.1B #129		R06F6.8
	D2030.5		F59B2.9		R09E10.7
	D2063.1		K02A11.3		R11A8.3
	D2063.3		K04A8.6		T05G5.1
	D2092.4		K07A12.1		T09A5.12
	F01F1.5		K07D4.6		T10B5.5
	F01G4.5		K07E8.6		T10G3.1
	F02A9.4		K10C3.3		T11F9.2
	F02E9.1		R144.6 #136		T13C2.3
	F08B12.4		T01A4.1a		T21B10.7
	F09F7.2a		T02G5.2		T22C1.10 (rbg-2)
	F13B12.1		T04F8.2		T23D8.3
	F13D12.4a		T05A1.3		T26A5.9
	F14B6.2		T07H6.1		T26C5.3
	F15G9.1		T12A7.5		VC5.2
	F20D1.10		T13H5.1		W09C5.7
	F20H11.3		T14A8.2		Y105E8A.10a
	F21C10.10		T20F10.1		Y119C1B.8
	F21C3.1 (twk-1)		T22D1.12		Y45F10D.13
	F22B5.10		T25F10.6		Y49E10.23
	F22D6.2		W03F9.10		Y54H5A.3
	F22F7.7		Y37D8A.2		Y58A7A.3
	F25B3.1 # 104		Y39A3B.5a		Y58A7A.5
	F25B3.6		Y41C4A.8		Y66D12A.21
	F25B5.7		Y45F3A.1		Y66D12A.8
	F25D7.1 (cup-2)		Y51A2D.14		Y66H1B.2
	F25H2.4		Y57A10A.23		Y67A10A.6
	F25H2.11		Y57G11A.1		Y73F8A.26
	F25H2.12		Y62E10A.10		ZC247.2
	F25H8.2		Y75B8A.9a		ZC395.8
	F26A3.4		Y75B8A.14		ZK1010.2
	F28H1.2		ZC443.3		ZK1098.1
	F29B9.8		ZC84.3		ZK112.5
	F32A7.3a		ZK1058.4		ZK792.8
	F33A8.3		ZK1248.16		ZK822.5
	F36F2.1a		ZK593.8		ZK892.7
	F37H8.5		ZK822.1		Splice variants of genes with good expression
	F38B7.1b				K08E3.5c
	F42C5.9 # 96		No transgenic lines obtained		M01E11.7c
	F42G9.9b		F44B9.2		T01D1.2b
	F42H10.3
	F44A2.5
	F44G4.4
	F45G2.4
	F46F11.1
	F46F6.2
	F47F2.1b
	F48E3.8
	F52A8.4 # 97
	F52F12.3 (mom-4)
	F52H3.7b
	F53E2.1
	F53F10.1
	F54C8.7
	F55C10.1
	F56B6.4
	F57B10.14
	F57C2.5
	H20J04.5
	K01A2.3
	K01G5.1
	K01G5.8
	K01H12.1
	K02A4.1
	K02C4.4 (ltd-1)
	K04B12.3
	K04D7.3
	K04G2.9
	K06A4.3
	K07F5.15
	K07G5.1
	K07H8.1 # 98
	K08C7.6
	K08E3.5a
	K10C3.6a
	M01E11.7
	M01E5.4
	M02B1.3
	M02D8.1
	M03A8.4
	M03F4.7A
	M05D6.5
	M176.4
	M18.3
	M79.3
	R04F11.5
	R07B7.3
	R07E5.7
	R07H5.3
	R102.5
	R10E4.9
	R119.3 # 119
	R11G1.6
	R151.10
	R151.4a
	R31.2
	T01C3.2
	T01D1.2a
	T01G9.2
	T01G9.6b # 90
	T03G6.3
	T04C9.4a
	T05D4.1
	T05G5.5
	T06A10.3
	T06D10.1
	T09A5.5 #107, #122
	T10B10.4
	T10B11.6 # 91
	T10C6.5
	T10C6.6
	T11G6.8
	T12D8.8
	T15B12.1
	T20B3.2
	T20D3.6
	T20D3.8
	T22A3.2b
	T22A3.4b
	T22C1.6
	T26E3.2
	T27A1.4
	T28B4.3
	W01A11.2
	W03A5.7
	W03C9.2
	W03F9.1
	W04A8.4
	W04C9.4 # 110
	W05G11.6
	W05H7.4a
	W06A7.2
	W06D4.1
	W08E3.3
	W09C5.1
	Y105E8A.3
	Y106G6A.1
	Y113G7B.17
	Y15E3A.4
	Y17G7B.7
	Y37D8A.1 (arx-5)
	Y37D8A.10
	Y38F1A.9
	Y39A1C.1
	Y39B6A.33
	Y40B1B.7
	Y43E12A.2
	Y43F4B.5a
	Y43F8B.2
	Y45G5AM.6
	Y46G5A.12
	Y48C3A.16
	Y48G10A.3
	Y52B11A.9
	Y53G8AR.8
	Y54E10BR.4 # 108
	Y54E5A.5
	Y54G11A.11
	Y55F3C.3
	Y57A10A.16
	Y57G7A.10
	Y57G11C.3
	Y66H1A.3
	Y67H2A.5
	Y71F9B.3
	Y71H2AM.15b
	Y73B6BL.21
	Y9C2UA.1a
	ZC395.10
	ZC504.5
	ZC97.1
	ZK1098.1
	ZK1127.10
	ZK1128.5
	ZK1236.7
	ZK1321.2
	ZK265.6
	ZK353.7 # 93
	ZK54.1
	ZK563.4a # 105
	ZK593.1 # 103
	ZK637.2
	ZK637.3
	ZK643.1
	ZK856.11
	ZK856.9
	ZK892.1
	Non muscle expression
	T01H3.2
	Y5F2A.2

## Sheet: DM strains
Strain	Genotype	Description
DM 7058	pha-1(e2123); raEx58 [pBX(10ng/ml), rol-6(60ng/ml), pDM823(30ng/ml)]	T05G5.1 promoter::GFP expression
Controls
DM7414	pha-1(e2123); raEx414 [pBX(45ng/ml), rol-6(45ng/ml), pDM1196 (5ng/ml)	pat-6 ORF into pDM834 (pDEST barb2) Inj #437
DM7278	pha-1(e2123); raEx278 [pBX(45ng/ml), rol-6(45ng/ml), pDM1040 (5ng/ul)	Y56A3A.32 (II-E3) ORF::GFP (Inj LG7)
DM 7059	pha-1(e2123); raEx59 [pBX(20ng/ml), rol-6(70ng/ml), pDM836(10ng/ml)]	F22B5.10 ORF:: GFP (Inj # 53, line 3)
DM 7062	pha-1(e2123); raEx62[pBX(20ng/ml), rol-6(70ng/ml), pDM837(10ng/ml)]	B0412.3 ORF::GFP (Inj # 54, line 2)
DM 7065	pha-1(e2123); raEx65 [pBX(45ng/ml), rol-6(45ng/ml), pDM839(10ng/ml)]	C53B4.3 ORF::GFP (Inj #59)
DM 7066	pha-1(e2123); raEx66 [pBX(45ng/ml), rol-6(45ng/ml), pDM840(10ng/ml)]	F46F11.1 ORF::GFP (Inj #63)
DM 7067	pha-1(e2123); raEx67 [pBX(45ng/ml), rol-6(45ng/ml), pDM841(5ng/ml)]	B0024.10 ORF::GFP (Inj #65, line #4)
DM 7068	pha-1(e2123); raEx68 [pBX(45ng/ml), rol-6(45ng/ml), pDM842(10ng/ml)]	D2013.9 ORF::GFP (Inj #57, line #2)
DM 7069	pha-1(e2123); raEx69 [pBX(40ng/ml), rol-6(40ng/ml), pDM849(5ng/ml)]	T06A10.3 ORF::GFP (Inj #70, line #4)
DM 7070	pha-1(e2123); raEx70 [pBX(40ng/ml), rol-6(40ng/ml), pDM850(5ng/ml)]	ZK1236.7 ORF::GFP (Inj #71, line #2)
DM 7071	pha-1(e2123); raEx71 [pBX(40ng/ml), rol-6(40ng/ml), pDM851(5ng/ml)]	K07G5.1 ORF::GFP (Inj #73)
DM 7072	pha-1(e2123); raEx72 [pBX(40ng/ml), rol-6(40ng/ml), pDM852(5ng/ml)	W06D4.1 ORF::GFP (Inj #74)
DM 7073	pha-1(e2123); raEx73 [pBX(40ng/ml), rol-6(40ng/ml), pDM853(5ng/ml)	F47F2.1b ORF::GFP (Inj #75)
DM 7074	pha-1(e2123); raEx74 [pBX(40ng/ml), rol-6(40ng/ml), pDM854(5ng/ml)	C52B11.2 ORF::GFP (Inj #77)
DM 7075	pha-1(e2123); raEx75 [pBX(40ng/ml), rol-6(40ng/ml), pDM857(5ng/ml)	F20D6.10 ORF::GFP (Inj #68, line #1)
DM 7076	pha-1(e2123); raEx76 [pBX(40ng/ml), rol-6(40ng/ml), pDM858(5ng/ml)	T09A5.12 ORF::GFP (Inj #69, line #1)
DM 7077	pha-1(e2123); raEx77 [pBX(40ng/ml), rol-6(40ng/ml), pDM859(5ng/ml)	ZC395.8 ORF::GFP (Inj #66, line #2)
DM 7078	pha-1(e2123); raEx78 [pBX(40ng/ml), rol-6(40ng/ml), pDM860(5ng/ml)	T14A8.2 ORF::GFP (Inj #67, line #1)
DM 7079	pha-1(e2123); raEx79 [pBX(40ng/ml), rol-6(40ng/ml), pDM861(5ng/ml)	B0336.11 ORF::GFP (Inj #72, line #1)
DM 7080	pha-1(e2123); raEx80 [pBX(40ng/ml), rol-6(40ng/ml), pDM862(5ng/ml)	C27A12.9 ORF::GFP (Inj #76, line #4)
DM7085	pha-1(e2123); raEx85 [pBX(45ng/ml), rol-6(45ng/ml), pDM868(5ng/ml)	T01G9.6A ORF::GFP (Inj #90, line #1)
DM7086	pha-1(e2123); raEx86 [pBX(45ng/ml), rol-6(45ng/ml), pDM869(5ng/ml)	T10B11.6 ORF::GFP (Inj #91, line #1)
DM7087	pha-1(e2123); raEx87 [pBX(45ng/ml), rol-6(45ng/ml), pDM870(5ng/ml)	Y113G7B.17 ORF::GFP (Inj #92, line #1)
DM7088	pha-1(e2123); raEx88 [pBX(45ng/ml), rol-6(45ng/ml), pDM871(5ng/ml)	ZK353.7 ORF::GFP (Inj #93, line #1)
DM7089	pha-1(e2123); raEx89 [pBX(45ng/ml), rol-6(45ng/ml), pDM872(5ng/ml)	C02F5.7 ORF::GFP (Inj #94, line #2)
DM7090	pha-1(e2123); raEx90 [pBX(45ng/ml), rol-6(45ng/ml), pDM873(5ng/ml)	D1007.4 ORF::GFP (Inj #95, line #1)
DM7091	pha-1(e2123); raEx91 [pBX(45ng/ml), rol-6(45ng/ml), pDM874(5ng/ml)	F42C5.9 ORF::GFP (Inj #96, line #1)
DM7092	pha-1(e2123); raEx92 [pBX(45ng/ml), rol-6(45ng/ml), pDM875(5ng/ml)	F52A8.4 ORF::GFP (Inj #97, line #1)
DM7093	pha-1(e2123); raEx93 [pBX(45ng/ml), rol-6(45ng/ml), pDM876(5ng/ml)	K07H8.1 ORF::GFP (Inj #98, line #)
DM7104	pha-1(e2123); raEx104 [pBX(45ng/ml), rol-6(45ng/ml), pDM877(5ng/ml)	F57B10.7 ORF::GFP (Inj #99, line #1)
DM7105	pha-1(e2123); raEx105 [pBX(45ng/ml), rol-6(45ng/ml), pDM878(5ng/ml)	ZK822.5 ORF::GFP (Inj #102, line #2)
DM7106	pha-1(e2123); raEx106 [pBX(45ng/ml), rol-6(45ng/ml), pDM879(5ng/ml)	ZK593.1 ORF::GFP (Inj #103, line #1)
DM7107	pha-1(e2123); raEx107 [pBX(45ng/ml), rol-6(45ng/ml), pDM880(5ng/ml)	F25B3.1 ORF::GFP (Inj #104, line #1)
DM7108	pha-1(e2123); raEx108 [pBX(45ng/ml), rol-6(45ng/ml), pDM881(5ng/ml)	ZK563.4 ORF::GFP (Inj #105, line #2)
DM7109	pha-1(e2123); raEx109 [pBX(45ng/ml), rol-6(45ng/ml), pDM882(5ng/ml)	C53B4.7 ORF::GFP (Inj #106, line #1)
DM7110	pha-1(e2123); raEx110 [pBX(45ng/ml), rol-6(45ng/ml), pDM883(5ng/ml)	T09A5.5 ORF::GFP (Inj #107, line #2)
DM7111	pha-1(e2123); raEx111 [pBX(45ng/ml), rol-6(45ng/ml), pDM884(5ng/ml)	Y54E10BR.4 ORF::GFP (Inj #108, line #2)
DM7112	pha-1(e2123); raEx112 [pBX(45ng/ml), rol-6(45ng/ml), pDM885(5ng/ml)	D1037.4 ORF::GFP (Inj #109, line #1)
DM7113	pha-1(e2123); raEx113 [pBX(45ng/ml), rol-6(45ng/ml), pDM886(5ng/ml)	W04C9.4 ORF::GFP (Inj #110, line #2)
DM7114	pha-1(e2123); raEx114 [pBX(45ng/ml), rol-6(45ng/ml), pDM892(2ng/ml)	R119.3 ORF::GFP (Inj #119, line #1)
DM7115	pha-1(e2123); raEx115 [pBX(45ng/ml), rol-6(45ng/ml), pDM8923(1ng/ml)	Y17G7B.7 ORF::GFP (Inj #134, line #1)
DM7116	pha-1(e2123); raEx116 [pBX(45ng/ml), rol-6(45ng/ml), pDM894(1ng/ml)	D2024.5c ORF::GFP (Inj #137, line #3)
DM7117	pha-1(e2123); raEx117 [pBX(45ng/ml), rol-6(45ng/ml), pDM895(1ng/ml)	C17G1.7 ORF::GFP (Inj #139, line #2)
DM7129	pha-1(e2123); raEx129 [pBX(45ng/ml), rol-6(45ng/ml), pDM924(1ng/ml)	W09C5.1 ORF::GFP (Inj #153b)
DM7130	pha-1(e2123); raEx130 [pBX(45ng/ml), rol-6(45ng/ml), pDM925(5ng/ml)	Y57A10A.16 ORF::GFP (Inj #155)
DM7131	pha-1(e2123); raEx131 [pBX(45ng/ml), rol-6(45ng/ml), pDM926(5ng/ml)	F42G9.9b ORF::GFP (Inj #156, line #1)
DM7132	pha-1(e2123); raEx132 [pBX(45ng/ml), rol-6(45ng/ml), pDM927(5ng/ml)	F02A9.4c ORF::GFP (Inj #157, line #1)
DM7133	pha-1(e2123); raEx133 [pBX(45ng/ml), rol-6(45ng/ml), pDM928(5ng/ml)	C47B2.2b ORF::GFP (Inj #158, line #2)
DM7134	pha-1(e2123); raEx134 [pBX(45ng/ml), rol-6(45ng/ml), pDM929(5ng/ml)	Y48G10A.3 ORF::GFP (Inj #160, line #1)
DM7135	pha-1(e2123); raEx135 [pBX(45ng/ml), rol-6(45ng/ml), pDM930(5ng/ml)	T01G9.2 ORF::GFP (Inj #161, line #1)
DM7136	pha-1(e2123); raEx136 [pBX(45ng/ml), rol-6(45ng/ml), pDM931(5ng/ml)	Y52B11A.9 ORF::GFP (Inj #163, line #1)
DM7137	pha-1(e2123); raEx137 [pBX(45ng/ml), rol-6(45ng/ml), pDM932(1ng/ml)	Y75B8A.14 ORF::GFP (Inj #154b, line #1)
DM7138	pha-1(e2123); raEx138 [pBX(45ng/ml), rol-6(45ng/ml), pDM933(5ng/ml)	F25H2.4 ORF::GFP (Inj #166, line #3)
DM7139	pha-1(e2123); raEx139 [pBX(45ng/ml), rol-6(45ng/ml), pDM934(5ng/ml)	K04G2.9 ORF::GFP (Inj #167, line #2)
DM7140	pha-1(e2123); raEx140 [pBX(45ng/ml), rol-6(45ng/ml), pDM935(5ng/ml)	R10E4.9 ORF::GFP (Inj #168, line #3)
DM7141	pha-1(e2123); raEx141 [pBX(45ng/ml), rol-6(45ng/ml), pDM936(5ng/ml)	B0035.15 ORF::GFP (Inj #173, line #2)
DM7142	pha-1(e2123); raEx142 [pBX(45ng/ml), rol-6(45ng/ml), pDM937(5ng/ml)	C47E12.5 ORF::GFP (Inj #174, line #2)
DM7154	pha-1(e2123); raEx154 [pBX(45ng/ml), rol-6(45ng/ml), pDM938(5ng/ml)	K04B12.3 ORF::GFP (Inj #170, line #2)
DM7155	pha-1(e2123); raEx155 [pBX(45ng/ml), rol-6(45ng/ml), pDM939(5ng/ml)	K01G5.8a ORF::GFP (Inj #171, line #1)
DM7156	pha-1(e2123); raEx156 [pBX(45ng/ml), rol-6(45ng/ml), pDM940(1ng/ml)	C50B6.9 ORF::GFP (Inj #175b, line #1)
DM7157	pha-1(e2123); raEx157 [pBX(45ng/ml), rol-6(45ng/ml), pDM941(5ng/ml)	ZC443.3 ORF::GFP (Inj #177, line #1)
DM7158	pha-1(e2123); raEx158 [pBX(45ng/ml), rol-6(45ng/ml), pDM942(5ng/ml)	C47D12.2 ORF::GFP (Inj #185, line #1)
DM7159	pha-1(e2123); raEx159 [pBX(45ng/ml), rol-6(45ng/ml), pDM943(5ng/ml)	T01H3.2 ORF::GFP (Inj #186, line #1)
DM7160	pha-1(e2123); raEx160 [pBX(45ng/ml), rol-6(45ng/ml), pDM944(5ng/ml)	Y43F8B.2 ORF::GFP (Inj #176, line #2)
DM7161	pha-1(e2123); raEx161 [pBX(45ng/ml), rol-6(45ng/ml), pDM945(5ng/ml)	T01C3.2 ORF::GFP (Inj #179, line #1)
DM7162	pha-1(e2123); raEx162 [pBX(45ng/ml), rol-6(45ng/ml), pDM946(5ng/ml)	F25H8.2 ORF::GFP (Inj #180, line #2)
DM7163	pha-1(e2123); raEx163 [pBX(45ng/ml), rol-6(45ng/ml), pDM947(5ng/ml)	F08B12.4::GFP (Inj #182, line #2)
DM7164	pha-1(e2123); raEx164 [pBX(45ng/ml), rol-6(45ng/ml), pDM948(5ng/ml)	F57C2.5 ORF::GFP (Inj #184, line #1)
DM7165	pha-1(e2123); raEx165 [pBX(45ng/ml), rol-6(45ng/ml), pDM949(5ng/ml)	K01H12.1 ORF::GFP (Inj #187, line #1)
DM7177	pha-1(e2123); raEx177 [pBX(45ng/ml), rol-6(45ng/ml), pDM950(5ng/ml)	T20D3.8 ORF::GFP (Inj #189, line #1)
DM7178	pha-1(e2123); raEx178 [pBX(45ng/ml), rol-6(45ng/ml), pDM951(5ng/ml)	C24F3.1 ORF::GFP (Inj #190, line #1)
DM7179	pha-1(e2123); raEx179 [pBX(45ng/ml), rol-6(45ng/ml), pDM952(5ng/ml)	F01G4.5 ORF::GFP (Inj #188, line #2)
DM7180	pha-1(e2123); raEx180 [pBX(45ng/ml), rol-6(45ng/ml), pDM953(5ng/ml)	ZK593.8 ORF::GFP (Inj #191, line #2)
DM7181	pha-1(e2123); raEx181 [pBX(45ng/ml), rol-6(45ng/ml), pDM954(5ng/ml)	Y45F3A.1 ORF::GFP (Inj #172, line #1)
DM7182	pha-1(e2123); raEx182 [pBX(45ng/ml), rol-6(45ng/ml), pDM955(5ng/ml)	F25B3.6 ORF::GFP (Inj #195, line #2)
DM7183	pha-1(e2123); raEx183 [pBX(45ng/ml), rol-6(45ng/ml), pDM956(5ng/ml)	T10C6.6 ORF::GFP (Inj #194, line #1)
DM7185	pha-1(e2123); raEx185 [pBX(45ng/ml), rol-6(45ng/ml), pDM962(5ng/ml)	D1054.12 (D10) ORF::GFP (Inj #193, line #1)
DM7186	pha-1(e2123); raEx186 [pBX(45ng/ml), rol-6(45ng/ml), pDM963(5ng/ml)	M01E5.4 (A6) ORF::GFP (Inj #169, line #1)
DM7187	pha-1(e2123); raEx187 [pBX(45ng/ml), rol-6(45ng/ml), pDM964(5ng/ml)	Y41C4A.8 (AD3) ORF::GFP (Inj #200, line #2)
DM7188	pha-1(e2123); raEx188 [pBX(45ng/ml), rol-6(45ng/ml), pDM965(5ng/ml)	R07E5.7 (AD2) ORF::GFP (Inj #199, line #1)
DM7189	pha-1(e2123); raEx189 [pBX(45ng/ml), rol-6(45ng/ml), pDM966(5ng/ml)	F54C8.7 (K2) ORF::GFP (Inj #203, line #1)
DM7190	pha-1(e2123); raEx190 [pBX(45ng/ml), rol-6(45ng/ml), pDM967(5ng/ml)	M05D6.5 (AD4) ORF::GFP (Inj #201, line #1)
DM7191	pha-1(e2123); raEx191 [pBX(45ng/ml), rol-6(45ng/ml), pDM968(5ng/ml)	F02E9.1 (K5) ORF::GFP (Inj #206, line #2)
DM7192	pha-1(e2123); raEx192 [pBX(45ng/ml), rol-6(45ng/ml), pDM969(5ng/ml)	Y54G11A.11 (K11) ORF::GFP (Inj #209, line #1)
DM7193	pha-1(e2123); raEx193 [pBX(45ng/ml), rol-6(45ng/ml), pDM970(5ng/ml)	F11A10.5 (D6) ORF::GFP (Inj #192, line #2)
DM7194	pha-1(e2123); raEx194 [pBX(45ng/ml), rol-6(45ng/ml), pDM971(5ng/ml)	Y37D8A.10 (E11) ORF::GFP (Inj #197, line #1)
DM7195	pha-1(e2123); raEx195 [pBX(45ng/ml), rol-6(45ng/ml), pDM972(5ng/ml)	C07E3.2a (L3) ORF::GFP (Inj #211, line #1)
DM7198	pha-1(e2123); raEx198 [pBX(45ng/ml), rol-6(45ng/ml), pDM973(5ng/ml)	F25H2.12 (K4) ORF::GFP (Inj #205, line #1)
DM7199	pha-1(e2123); raEx199 [pBX(45ng/ml), rol-6(45ng/ml), pDM974(5ng/ml)	T20D3.6 (AD5)ORF::GFP (Inj #202, line #1)
DM7200	pha-1(e2123); raEx200 [pBX(45ng/ml), rol-6(45ng/ml), pDM975(5ng/ml)	ZK265.6 (K6) ORF::GFP (Inj #207, line #1)
DM7201	pha-1(e2123); raEx201 [pBX(45ng/ml), rol-6(45ng/ml), pDM976(5ng/ml)	R07H5.3 (L7) ORF::GFP (Inj #213, line #2)
DM7202	pha-1(e2123); raEx202 [pBX(45ng/ml), rol-6(45ng/ml), pDM977(5ng/ml)	arx-5 (L8) ORF::GFP (Inj #214, line #1)
DM7203	pha-1(e2123); raEx203 [pBX(45ng/ml), rol-6(45ng/ml), pDM978(5ng/ml)	Y39B6A.33 (L9) ORF::GFP (Inj #215, line #1)
DM7204	pha-1(e2123); raEx204 [pBX(45ng/ml), rol-6(45ng/ml), pDM979(5ng/ml)	Y113G7B.17 (L11) ORF::GFP (Inj #216, line #1)
DM7205	pha-1(e2123); raEx205 [pBX(45ng/ml), rol-6(45ng/ml), pDM980(5ng/ml)	C05G5.1 (L12) ORF::GFP (Inj #217, line #1)
DM7206	pha-1(e2123); raEx206 [pBX(45ng/ml), rol-6(45ng/ml), pDM981(5ng/ml)	M79.3 (E5) ORF::GFP (Inj #196, line #1)
DM7207	pha-1(e2123); raEx207 [pBX(45ng/ml), rol-6(45ng/ml), pDM982(5ng/ml)	F15G9.1 (M3) ORF::GFP (Inj #223, line #1)
DM7208	pha-1(e2123); raEx208 [pBX(45ng/ml), rol-6(45ng/ml), pDM983(5ng/ml)	M02B1.3 (M4) ORF::GFP (Inj #224, line #1)
DM7209	pha-1(e2123); raEx209 [pBX(45ng/ml), rol-6(45ng/ml), pDM984(5ng/ml)	F45G2.4 (M5) ORF::GFP (Inj #225, line #1)
DM7215	pha-1(e2123); raEx215 [pBX(45ng/ml), rol-6(45ng/ml), pDM985(5ng/ml)	Y15E3A.4 (M7) ORF::GFP (Inj #226,line #2)
DM7216	pha-1(e2123); raEx216 [pBX(45ng/ml), rol-6(45ng/ml), pDM986(5ng/ml)	D2085.5 (L5) ORF::GFP (Inj #212)
DM7217	pha-1(e2123); raEx217 [pBX(45ng/ml), rol-6(45ng/ml), pDM987 (5ng/ul)	Y43F4B.5a (M9) ORF::GFP (Inj #228)
DM7218	pha-1(e2123); raEx218 [pBX(45ng/ml), rol-6(45ng/ml), pDM988 (5ng/ul)	R151.10 (N1) ORF::GFP (Inj #231)
DM7221	pha-1(e2123); raEx221 [pBX(45ng/ml), rol-6(45ng/ml), pDM993(5ng/ul)	cup-2 (N7) ORF::GFP (Inj #236)
DM7222	pha-1(e2123); raEx222 [pBX(45ng/ml), rol-6(45ng/ml), pDM994 (5ng/ul)	M18.3 (N3) ORF::GFP (Inj #232)
DM7223	pha-1(e2123); raEx223 [pBX(45ng/ml), rol-6(45ng/ml), pDM995 (5ng/ul)	Y54E5A.5 (N6) ORF::GFP (Inj #235)
DM7228	pha-1(e2123); raEx228 [pBX(45ng/ml), rol-6(45ng/ml), pDM998 (5ng/ul)	Y43E12A.2 (N11) ORF::GFP (Inj #240)
DM7229	pha-1(e2123); raEx229 [pBX(45ng/ml), rol-6(45ng/ml), pDM999 (5ng/ul)	F13B12.1 (N4) ORF::GFP (Inj #233)
DM7230	pha-1(e2123); raEx230 [pBX(45ng/ml), rol-6(45ng/ml), pDM1000 (5ng/ul)	R04F11.5 (N9) ORF::GFP (Inj #238)
DM7231	pha-1(e2123); raEx231 [pBX(45ng/ml), rol-6(45ng/ml), pDM1001 (5ng/ul)	T10C6.5 (N10) ORF::GFP (Inj #239)
DM7232	pha-1(e2123); raEx232 [pBX(45ng/ml), rol-6(45ng/ml), pDM1002 (5ng/ul)	F52F12.3 (II-C5) ORF::GFP (Inj LG4)
DM7233	pha-1(e2123); raEx233 [pBX(45ng/ml), rol-6(45ng/ml), pDM1003 (5ng/ul)	F21C3.1 (II-A3) ORF::GFP (Inj LG1)
DM7234	pha-1(e2123); raEx234 [pBX(45ng/ml), rol-6(45ng/ml), pDM1004 (5ng/ul)	ZK637.2 (P3) ORF::GFP (Inj #243)
DM7235	pha-1(e2123); raEx235 [pBX(45ng/ml), rol-6(45ng/ml), pDM1005 (5ng/ul)	Y46G5A.12 (N8) ORF::GFP (Inj #237)
DM7241	pha-1(e2123); raEx241 [pBX(45ng/ml), rol-6(45ng/ml), pDM1006 (5ng/ul)	T05G5.5 (P4) ORF::GFP (Inj #244)
DM7242	pha-1(e2123); raEx242 [pBX(45ng/ml), rol-6(45ng/ml), pDM1007(5ng/ul)	ZK856.11 (P8) ORF::GFP (Inj #245)
DM7247	pha-1(e2123); raEx247 [pBX(45ng/ml), rol-6(45ng/ml), pDM1008(5ng/ul)	ZK1321.2 (P11) ORF::GFP (Inj #247)
DM7248	pha-1(e2123); raEx248 [pBX(45ng/ml), rol-6(45ng/ml), pDM1009(5ng/ul)	Y105E8A.3 (Q2) ORF::GFP (Inj #249)
DM7249	pha-1(e2123); raEx249 [pBX(45ng/ml), rol-6(45ng/ml), pDM1010(5ng/ul)	tag-143 (Q4) ORF::GFP (Inj #251)
DM7250	pha-1(e2123); raEx250 [pBX(45ng/ml), rol-6(45ng/ml), pDM1011(5ng/ul)	K07F5.15 (P10) ORF::GFP (Inj #246)
DM7251	pha-1(e2123); raEx251 [pBX(45ng/ml), rol-6(45ng/ml), pDM1012(5ng/ul)	B0001.6 (II-B6) ORF::GFP (Inj #258)
DM7252	pha-1(e2123); raEx252 [pBX(45ng/ml), rol-6(45ng/ml), pDM1013(5ng/ul)	C05D9.3 (II-B9) ORF::GFP (Inj #260)
DM7253	pha-1(e2123); raEx253 [pBX(45ng/ml), rol-6(45ng/ml), pDM1014(5ng/ul)	F25H2.11 (II-B12) ORF::GFP (Inj #256)
DM7254	pha-1(e2123); raEx254 [pBX(45ng/ml), rol-6(45ng/ml), pDM1015(5ng/ul)	F14B6.2 (Q6) ORF::GFP (Inj #252)
DM7255	pha-1(e2123); raEx255 [pBX(45ng/ml), rol-6(45ng/ml), pDM1016(5ng/ul)	F20H11.3(II-B11) ORF::GFP (Inj #262)
DM7256	pha-1(e2123); raEx256 [pBX(45ng/ml), rol-6(45ng/ml), pDM1017(5ng/ul)	F48E3.8 (Q9) ORF::GFP (Inj #254)
DM7257	pha-1(e2123); raEx257 [pBX(45ng/ml), rol-6(45ng/ml), pDM1018(5ng/ul)	C55A6.10 (Q3) ORF::GFP (Inj #250)
DM7258	pha-1(e2123); raEx258 [pBX(45ng/ml), rol-6(45ng/ml), pDM1019(5ng/ul)	C40H1.6 (P2) ORF::GFP (Inj #242b)
DM7259	pha-1(e2123); raEx259 [pBX(45ng/ml), rol-6(45ng/ml), pDM1020(1ng/ul)	F11E6.1 (B11) ORF::GFP (Inj #262b)
DM7260	pha-1(e2123); raEx260 [pBX(45ng/ml), rol-6(45ng/ml), pDM1021(5ng/ul)	Y62E10A.10 (N5) ORF::GFP (Inj #234)
DM7261	pha-1(e2123); raEx261 [pBX(45ng/ml), rol-6(45ng/ml), pDM1022(5ng/ul)	T23G7.2 (N12) ORF::GFP (Inj #241)
DM7262	pha-1(e2123); raEx262 [pBX(45ng/ml), rol-6(45ng/ml), pDM1023(5ng/ul)	Y57A10A.23 (K12) ORF::GFP (Inj #210)
DM7265	pha-1(e2123); raEx265 [pBX(45ng/ml), rol-6(45ng/ml), pDM1027(5ng/ul)	F52H3.7b (II-B2) ORF::GFP (Inj #257)
DM7266	pha-1(e2123); raEx266 [pBX(45ng/ml), rol-6(45ng/ml), pDM1028(5ng/ul)	M03F4.7A (II-B10) ORF::GFP (Inj #261)
DM7267	pha-1(e2123); raEx267 [pBX(45ng/ml), rol-6(45ng/ml), pDM1029 (5ng/ml)	F09F7.2a (II-C9) ORF::GFP (Inj #267)
DM7268	pha-1(e2123); raEx268 [pBX(45ng/ml), rol-6(45ng/ml), pDM1030 (5ng/ul)	H20J04.5 (II-C8) ORF::GFP (Inj #266)
DM7269	pha-1(e2123); raEx269 [pBX(45ng/ml), rol-6(45ng/ml), pDM1031(5ng/ul)	Y67H2A.5 (II-C12) ORF::GFP (Inj #268)
DM7270	pha-1(e2123); raEx270 [pBX(45ng/ml), rol-6(45ng/ml), pDM1032 (5ng/ul)	C11H1.2 (I-Q1) ORF::GFP (Inj #248)
DM7271	pha-1(e2123); raEx271 [pBX(45ng/ml), rol-6(45ng/ml), pDM1033 (5ng/ul)	K04D7.3 (II-E1) ORF::GFP (Inj #270)
DM7272	pha-1(e2123); raEx272 [pBX(45ng/ml), rol-6(45ng/ml), pDM1034 (5ng/ul)	T11G6.8 (II-E5) ORF::GFP (Inj #273)
DM7273	pha-1(e2123); raEx273 [pBX(45ng/ml), rol-6(45ng/ml), pDM1035 (5ng/ul)	Y17G7B.7 (II-C4) ORF::GFP (Inj #263)
DM7274	pha-1(e2123); raEx274 [pBX(45ng/ml), rol-6(45ng/ml), pDM1036 (5ng/ul)	Y66H1A.3 (II-E11) ORF::GFP (Inj #275)
DM7275	pha-1(e2123); raEx275 [pBX(45ng/ml), rol-6(45ng/ml), pDM1037 (5ng/ul)	Y106G6A.1 (II-A6) ORF::GFP (Inj #LG2)
DM7276	pha-1(e2123); raEx276 [pBX(45ng/ml), rol-6(45ng/ml), pDM1038 (5ng/ul)	K07D4.6 (II-A12) ORF::GFP (Inj LG3)
DM7277	pha-1(e2123); raEx277 [pBX(45ng/ml), rol-6(45ng/ml), pDM1039 1ng/ml)	M176.4 (II-C11) ORF::GFP (Inj LG5b)
DM7279	pha-1(e2123); raEx279 [pBX(45ng/ml), rol-6(45ng/ml), pDM1041 (5ng/ul)	C35E7.8 (II-D2) ORF::GFP (Inj LG8)
DM7280	pha-1(e2123); raEx280 [pBX(45ng/ml), rol-6(45ng/ml), pDM1042 (5ng/ul)	T21B4.9 (II-D7) ORF::GFP (Inj LG9)
DM7281	pha-1(e2123); raEx281 [pBX(45ng/ml), rol-6(45ng/ml), pDM1043 (5ng/ul)	K02C4.4 (II-C10) ORF::GFP (Inj LG6)
DM7284	pha-1(e2123); raEx284 [pBX(45ng/ml), rol-6(45ng/ml), pDM1046( 1ng/ml)	F58G11.1a (I-M11) ORF::GFP (Inj #229b)
DM7285	pha-1(e2123); raEx285 [pBX(45ng/ml), rol-6(45ng/ml), pDM1047( 5ng/ml)	C04F12.3 (II-A8) ORF::GFP (Inj #LG10)
DM7286	pha-1(e2123); raEx286 [pBX(45ng/ml), rol-6(45ng/ml), pDM1048( 5ng/ml)	F13D12.4a (II-E2) ORF::GFP (Inj #271)
DM7287	pha-1(e2123); raEx287 [pBX(45ng/ml), rol-6(45ng/ml), pDM1049( 5ng/ml)	K01G5.1 (II-E4) ORF::GFP (Inj #272)
DM7288	pha-1(e2123); raEx288 [pBX(45ng/ml), rol-6(45ng/ml), pDM1050( 5ng/ml)	D2030.3 (II-D6) ORF::GFP (Inj #277)
DM7290	pha-1(e2123); raEx290 [pBX(45ng/ml), rol-6(45ng/ml), pDM1052( 5ng/ml)	T22A3.4b (II-D5) ORF::GFP (Inj #276)
DM7292	pha-1(e2123); raEx292 [pBX(45ng/ml), rol-6(45ng/ml), pDM1053( 1ng/ml)	C28H8.12 (II-C6) ORF::GFP (Inj #264b)
DM7293	pha-1(e2123); raEx293 [pBX(45ng/ml), rol-6(45ng/ml), pDM1054( 5ng/ml)	W08E3.3 (II-D12) ORF::GFP (Inj #279)
DM7294	pha-1(e2123); raEx294 [pBX(45ng/ml), rol-6(45ng/ml), pDM1055( 5ng/ml)	D1007.4 (II-A4) ORF::GFP (Inj #280)
DM7295	pha-1(e2123); raEx295 [pBX(45ng/ml), rol-6(45ng/ml), pDM1056( 5ng/ml)	F28H1.2 (II-F4) ORF::GFP (Inj #283)
DM7296	pha-1(e2123); raEx296 [pBX(45ng/ml), rol-6(45ng/ml), pDM1057( 5ng/ml)	D1007.14 (II-F6) ORF::GFP (Inj #284)
DM7298	pha-1(e2123); raEx298 [pBX(45ng/ml), rol-6(45ng/ml), pDM1059( 5ng/ml)	F20D1.10 (I-E4) ORF::GFP (Inj #296)
DM7299	pha-1(e2123); raEx299 [pBX(45ng/ml), rol-6(45ng/ml), pDM1060( 5ng/ml)	R07B7.3 (II-G2) ORF::GFP (Inj #289)
DM7300	pha-1(e2123); raEx300 [pBX(45ng/ml), rol-6(45ng/ml), pDM1061( 5ng/ml)	W05G11.6 (II-F1) ORF::GFP (Inj #281)
DM7301	pha-1(e2123); raEx301 [pBX(45ng/ml), rol-6(45ng/ml), pDM1062( 5ng/ml)	W04A8.4 (II-F3) ORF::GFP (Inj #282)
DM7302	pha-1(e2123); raEx302 [pBX(45ng/ml), rol-6(45ng/ml), pDM1063( 5ng/ml)	C25D7.8 (I-M6) ORF::GFP (Inj #269)
DM7303	pha-1(e2123); raEx303 [pBX(45ng/ml), rol-6(45ng/ml), pDM1064( 5ng/ml)	T01D1.2a (II-G6) ORF::GFP (Inj #290)
DM7304	pha-1(e2123); raEx304 [pBX(45ng/ml), rol-6(45ng/ml), pDM1065( 5ng/ml)	F33A8.3 (II-F9) ORF::GFP (Inj #286)
DM7305	pha-1(e2123); raEx305 [pBX(45ng/ml), rol-6(45ng/ml), pDM1066( 5ng/ml)	F21C10.10 (II-G12) ORF::GFP (Inj #293)
DM7306	pha-1(e2123); raEx306 [pBX(45ng/ml), rol-6(45ng/ml), pDM1067( 5ng/ml)	ZC97.1 (II-E7) ORF::GFP (Inj #274)
DM7307	pha-1(e2123); raEx307 [pBX(45ng/ml), rol-6(45ng/ml), pDM1068( 5ng/ml)	Y57G11C.3 (II-F11) ORF::GFP (Inj #287)
DM7308	pha-1(e2123); raEx308 [pBX(45ng/ml), rol-6(45ng/ml), pDM1069( 5ng/ml)	T05D4.1 (II-G8) ORF::GFP (Inj #291)
DM7309	pha-1(e2123); raEx309 [pBX(45ng/ml), rol-6(45ng/ml), pDM1070( 5ng/ml)	F32A7.3a (II-F7) ORF::GFP (Inj #285)
DM7310	pha-1(e2123); raEx310 [pBX(45ng/ml), rol-6(45ng/ml), pDM1071( 5ng/ml)	C29F5.1 (II-H3b) ORF::GFP (Inj #298)
DM7311	pha-1(e2123); raEx311 [pBX(45ng/ml), rol-6(45ng/ml), pDM1072( 5ng/ml)	F25B5.7 (I-A10) ORF::GFP (Inj #295)
DM7312	pha-1(e2123); raEx312 [pBX(45ng/ml), rol-6(45ng/ml), pDM1073( 5ng/ml)	F37H8.5 (II-H2) ORF::GFP (Inj #297)
DM7313	pha-1(e2123); raEx313 [pBX(45ng/ml), rol-6(45ng/ml), pDM1074( 5ng/ml)	F38B7.1b (II-J06) ORF::GFP (Inj #309)
DM7314	pha-1(e2123); raEx314 [pBX(45ng/ml), rol-6(45ng/ml), pDM1075( 5ng/ml)	Y71H2AM.15b (II-J12) ORF::GFP (Inj #315)
DM7315	pha-1(e2123); raEx315 [pBX(45ng/ml), rol-6(45ng/ml), pDM1076( 5ng/ml)	T04C9.4a (II-J11) ORF::GFP (Inj #314)
DM7316	pha-1(e2123); raEx316 [pBX(45ng/ml), rol-6(45ng/ml), pDM1077( 5ng/ml)	T20B3.2 (II-H8) ORF::GFP (Inj #303)
DM7317	pha-1(e2123); raEx317 [pBX(45ng/ml), rol-6(45ng/ml), pDM1078( 5ng/ml)	W03C9.2 (II-H4b) ORF::GFP (Inj #299)
DM7318	pha-1(e2123); raEx318 [pBX(45ng/ml), rol-6(45ng/ml), pDM1079( 5ng/ml)	F26A3.4 (II-H7) ORF::GFP (Inj #302)
DM7319	pha-1(e2123); raEx319 [pBX(45ng/ml), rol-6(45ng/ml), pDM1080( 5ng/ml)	C33H5.19 (II-J9) (II-J06) ORF::GFP (Inj #312)
DM7320	pha-1(e2123); raEx320 [pBX(45ng/ml), rol-6(45ng/ml), pDM1081( 5ng/ml)	F01F1.5 (II-K6) ORF::GFP (Inj #317)
DM7321	pha-1(e2123); raEx321 [pBX(45ng/ml), rol-6(45ng/ml), pDM1082( 5ng/ml)	T22A3.2b (II-H10) ORF::GFP (Inj #305)
DM7322	pha-1(e2123); raEx322 [pBX(45ng/ml), rol-6(45ng/ml), pDM1083( 5ng/ml)	Y5F2A.2 (II-H11) ORF::GFP (Inj #306)
DM7323	pha-1(e2123); raEx323 [pBX(45ng/ml), rol-6(45ng/ml), pDM1084( 5ng/ml)	R11G1.6 (II-J7) ORF::GFP (Inj #310)
DM7324	pha-1(e2123); raEx324 [pBX(45ng/ml), rol-6(45ng/ml), pDM1085( 5ng/ml)	F57B10.14 (II-J8) ORF::GFP (Inj #311)
DM7325	pha-1(e2123); raEx325 [pBX(45ng/ml), rol-6(45ng/ml), pDM1086( 5ng/ml)	Y73B6BL.21 (II-J10) ORF::GFP (Inj #313)
DM7326	pha-1(e2123); raEx326 [pBX(45ng/ml), rol-6(45ng/ml), pDM1090( 1ng/ml)	Y5F2A.1 (II-G11) ORF::GFP (Inj #292b)
DM7327	pha-1(e2123); raEx327 [pBX(45ng/ml), rol-6(45ng/ml), pDM1091( 5ng/ml)	T25F10.6 (II-G03) ORF::GFP (Inj #294)
DM7328	pha-1(e2123); raEx328 [pBX(45ng/ml), rol-6(45ng/ml), pDM1092( 5ng/ml)	F39B2.11 (II-H06) ORF::GFP (Inj #301)
DM7329	pha-1(e2123); raEx329 [pBX(45ng/ml), rol-6(45ng/ml), pDM1093( 5ng/ml)	T03E6.7 (II-H09) ORF::GFP (Inj #304)
DM7330	pha-1(e2123); raEx330 [pBX(45ng/ml), rol-6(45ng/ml), pDM1094( 5ng/ml)	Y38F1A.9 (II-L08) ORF::GFP (Inj #330)
DM7331	pha-1(e2123); raEx331 [pBX(45ng/ml), rol-6(45ng/ml), pDM1095( 5ng/ml)	K10C3.6a (II-L06) ORF::GFP (Inj #328)
DM7332	pha-1(e2123); raEx332 [pBX(45ng/ml), rol-6(45ng/ml), pDM1096( 5ng/ml)	Y55F3C.3 (II-O01) ORF::GFP (Inj #343)
DM7333	pha-1(e2123); raEx333 [pBX(45ng/ml), rol-6(45ng/ml), pDM1097( 5ng/ml)	M03A8.4 (II-M01) ORF::GFP (Inj #333)
DM7334	pha-1(e2123); raEx334 [pBX(45ng/ml), rol-6(45ng/ml), pDM1098( 5ng/ml)	F53F10.1 (II-L01) ORF::GFP (Inj #324)
DM7336	pha-1(e2123); raEx336 [pBX(45ng/ml), rol-6(45ng/ml), pDM1099( 5ng/ml)	D2030.5 (II-K11) ORF::GFP (Inj #322)
DM7337	pha-1(e2123); raEx337 [pBX(45ng/ml), rol-6(45ng/ml), pDM1100( 5ng/ml)	T06D10.1 (II-K10) ORF::GFP (Inj #321)
DM7338	pha-1(e2123); raEx338 [pBX(45ng/ml), rol-6(45ng/ml), pDM1101( 5ng/ml)	C04G6.4 (II-L12) ORF::GFP (Inj #332)
DM7339	pha-1(e2123); raEx339 [pBX(45ng/ml), rol-6(45ng/ml), pDM1102( 5ng/ml)	D2092.4 (II-L04) ORF::GFP (Inj #326)
DM7340	pha-1(e2123); raEx340 [pBX(45ng/ml), rol-6(45ng/ml), pDM1103( 5ng/ml)	C04F12.8 (II-L03) ORF::GFP (Inj #325)
DM7341	pha-1(e2123); raEx341 [pBX(45ng/ml), rol-6(45ng/ml), pDM1106( 5ng/ml)	T26E3.2 (II-L05) ORF::GFP (Inj #327)
DM7342	pha-1(e2123); raEx342 [pBX(45ng/ml), rol-6(45ng/ml), pDM1107( 5ng/ml)	T10B10.4 (II-M10) ORF::GFP (Inj #340)
DM7343	pha-1(e2123); raEx343 [pBX(45ng/ml), rol-6(45ng/ml), pDM1108( 5ng/ml)	F42H10.3 (II-M04) ORF::GFP (Inj #336)
DM7344	pha-1(e2123); raEx344 [pBX(45ng/ml), rol-6(45ng/ml), pDM1109( 5ng/ml)	F55C10.1 (II_O05) ORF::GFP (Inj #345)
DM7345	pha-1(e2123); raEx345 [pBX(45ng/ml), rol-6(45ng/ml), pDM1110( 5ng/ml)	T07E3.4 (II_K08) ORF::GFP (Inj #319)
DM7346	pha-1(e2123); raEx346 [pBX(45ng/ml), rol-6(45ng/ml), pDM1111( 5ng/ml)	ZK1248.16 (II_J03b) ORF::GFP (Inj #308)
DM7347	pha-1(e2123); raEx347 [pBX(45ng/ml), rol-6(45ng/ml), pDM1112( 5ng/ml)	F20D1.3 (II_M02) ORF::GFP (Inj #334)
DM7348	pha-1(e2123); raEx348 [pBX(45ng/ml), rol-6(45ng/ml), pDM1113( 5ng/ml)	F55H12.4 (II_K12) ORF::GFP (Inj #323)
DM7349	pha-1(e2123); raEx349 [pBX(45ng/ml), rol-6(45ng/ml), pDM1114( 5ng/ml)	F11F1.6 (II_M05) ORF::GFP (Inj #337)
DM7350	pha-1(e2123); raEx350 [pBX(45ng/ml), rol-6(45ng/ml), pDM1115( 5ng/ml)	W03A5.7 (II_O03) ORF::GFP (Inj #344)
DM7351	pha-1(e2123); raEx351 [pBX(45ng/ml), rol-6(45ng/ml), pDM1116( 5ng/ml)	K01A2.3 (II_M11) ORF::GFP (Inj #341)
DM7352	pha-1(e2123); raEx352 [pBX(45ng/ml), rol-6(45ng/ml), pDM1117( 1ng/ml)	C26E6.2 (II_H12) ORF::GFP (Inj #307b)
DM7353	pha-1(e2123); raEx353 [pBX(45ng/ml), rol-6(45ng/ml), pDM1118( 5ng/ml)	R151.4a (II_M07) ORF::GFP (Inj #339)
DM7354	pha-1(e2123); raEx354 [pBX(45ng/ml), rol-6(45ng/ml), pDM1119( 5ng/ml)	K02A4.1 (II_O07) ORF::GFP (Inj #347)
DM7355	pha-1(e2123); raEx355 [pBX(45ng/ml), rol-6(45ng/ml), pDM1120( 5ng/ml)	F44A2.5 (II_N01) ORF::GFP (Inj #350)
DM7356	pha-1(e2123); raEx356 [pBX(45ng/ml), rol-6(45ng/ml), pDM1121( 5ng/ml)	C05E4.3 (II_N02) ORF::GFP (Inj #351)
DM7357	pha-1(e2123); raEx357 [pBX(45ng/ml), rol-6(45ng/ml), pDM1122( 5ng/ml)	Y39A3CL.6 (II-M06) ORF::GFP (Inj #338)
DM7358	pha-1(e2123); raEx358 [pBX(45ng/ml), rol-6(45ng/ml), pDM1123( 5ng/ml)	C27H5.8 (II-M12) ORF::GFP (Inj #342)
DM7359	pha-1(e2123); raEx359 [pBX(45ng/ml), rol-6(45ng/ml), pDM1124( 5ng/ml)	T07H6.1 (II-O6) ORF::GFP (Inj #346)
DM7360	pha-1(e2123); raEx360 [pBX(45ng/ml), rol-6(45ng/ml), pDM1125( 5ng/ml)	Y45G5AM.6 (II-O10) ORF::GFP (Inj #348)
DM7361	pha-1(e2123); raEx361 [pBX(45ng/ml), rol-6(45ng/ml), pDM1126( 5ng/ml)	D2063.3 (II-O11) ORF::GFP (Inj #349)
DM7362	pha-1(e2123); raEx362 [pBX(45ng/ml), rol-6(45ng/ml), pDM1127( 5ng/ml)	R31.2 (II-N04) ORF::GFP (Inj #352)
DM7363	pha-1(e2123); raEx363 [pBX(45ng/ml), rol-6(45ng/ml), pDM1128( 5ng/ml)	T28B4.3 (II-N12) ORF::GFP (Inj #357)
DM7364	pha-1(e2123); raEx364 [pBX(45ng/ml), rol-6(45ng/ml), pDM1129( 5ng/ml)	C08D8.2 (II-N06) ORF::GFP (Inj #354)
DM7365	pha-1(e2123); raEx365 [pBX(45ng/ml), rol-6(45ng/ml), pDM1130( 5ng/ml)	C24A3.2 (II-P12) ORF::GFP (Inj #367)
DM7366	pha-1(e2123); raEx366 [pBX(45ng/ml), rol-6(45ng/ml), pDM1131( 5ng/ml)	ZC395.10 (II-P09) ORF::GFP (Inj #364)
DM7367	pha-1(e2123); raEx367 [pBX(45ng/ml), rol-6(45ng/ml), pDM1132( 5ng/ml)	D2063.1 (II-P10) ORF::GFP (Inj #365)
DM7368	pha-1(e2123); raEx368pBX(45ng/ml), rol-6(45ng/ml), pDM1133( 5ng/ml)	K06A4.3 (II-N05) ORF::GFP (Inj #353)
DM7369	pha-1(e2123); raEx369 [pBX(45ng/ml), rol-6(45ng/ml), pDM1134( 5ng/ml)	M02D8.1 (II-P01) ORF::GFP (Inj #358)
DM7370	pha-1(e2123); raEx370 [pBX(45ng/ml), rol-6(45ng/ml), pDM1135( 5ng/ml)	ZC504.5 (II-P02) ORF::GFP (Inj #359)
DM7371	pha-1(e2123); raEx371 [pBX(45ng/ml), rol-6(45ng/ml), pDM1136( 5ng/ml)	C40C9.5 (II-P06) ORF::GFP (Inj #361)
DM7372	pha-1(e2123); raEx372 [pBX(45ng/ml), rol-6(45ng/ml), pDM1137 (5ng/ml)	ZK892.1 (II-Q03) ORF::GFP (Inj #368)
DM7373	pha-1(e2123); raEx373 [pBX(45ng/ml), rol-6(45ng/ml), pDM1138 (5ng/ml)	W05H7.4a (II-P07) ORF::GFP (Inj #362)
DM7374	pha-1(e2123); raEx374 [pBX(45ng/ml), rol-6(45ng/ml), pDM1139 (5ng/ml)	ZK54.1 (II-N11) ORF::GFP (Inj #356)
DM7375	pha-1(e2123); raEx375 [pBX(45ng/ml), rol-6(45ng/ml), pDM1140 (5ng/ml)	F46F6.2 (II-P08) ORF::GFP (Inj #363)
DM7376	pha-1(e2123); raEx376 [pBX(45ng/ml), rol-6(45ng/ml), pDM1141 (5ng/ml)	K08C7.6 (II-R01) ORF::GFP (Inj #374)
DM7377	pha-1(e2123); raEx377 [pBX(45ng/ml), rol-6(45ng/ml), pDM1142 (5ng/ml)	F56B6.4 (II-P11) ORF::GFP (Inj #366)
DM7378	pha-1(e2123); raEx378 [pBX(45ng/ml), rol-6(45ng/ml), pDM1143 (5ng/ml)	F44G4.4 (II-Q04) ORF::GFP (Inj #369)
DM7379	pha-1(e2123); raEx379 [pBX(45ng/ml), rol-6(45ng/ml), pDM1144 (5ng/ml)	T12D8.8 (II-Q09) ORF::GFP (Inj #370)
DM7380	pha-1(e2123); raEx380 [pBX(45ng/ml), rol-6(45ng/ml), pDM1145 (5ng/ml)	F57G4.9 (II-R12) ORF::GFP (Inj #382)
DM7381	pha-1(e2123); raEx381 [pBX(45ng/ml), rol-6(45ng/ml), pDM1146 (5ng/ml)	F29B9.8 (II-R05) ORF::GFP (Inj #377)
DM7382	pha-1(e2123); raEx382 [pBX(45ng/ml), rol-6(45ng/ml), pDM1147 (5ng/ml)	ZK822.1 (II-R08) ORF::GFP (Inj #379)
DM7384	pha-1(e2123); raEx384 [pBX(45ng/ml), rol-6(45ng/ml), pDM1153 (5ng/ml)	W06A7.2 (II-R10) ORF::GFP (Inj #381)
DM7385	pha-1(e2123); raEx385 [pBX(45ng/ml), rol-6(45ng/ml), pDM1154 (5ng/ml)	R102.5 (II-R06) ORF::GFP (Inj #378)
DM7386	pha-1(e2123); raEx386 [pBX(45ng/ml), rol-6(45ng/ml), pDM1155 (5ng/ml)	C29F5.7 (II-S11) ORF::GFP (Inj #391)
DM7387	pha-1(e2123); raEx387 [pBX(45ng/ml), rol-6(45ng/ml), pDM1156 (5ng/ml)	Y57G7A.10 () ORF::GFP (Inj #394)
DM7388	pha-1(e2123); raEx388 [pBX(45ng/ml), rol-6(45ng/ml), pDM1157 (5ng/ml)	Y9C2UA.1a (II-T01) ORF::GFP (Inj #392)
DM7389	pha-1(e2123); raEx389 [pBX(45ng/ml), rol-6(45ng/ml), pDM1158 (5ng/ml)	K07E8.6 (II-S10) ORF::GFP (Inj #390)
DM7390	pha-1(e2123); raEx390 [pBX(45ng/ml), rol-6(45ng/ml), pDM1159 (5ng/ml)	K10C3.3 (II-S01) ORF::GFP (Inj #383)
DM7391	pha-1(e2123); raEx391 [pBX(45ng/ml), rol-6(45ng/ml), pDM1160 (5ng/ml)	Y48C3A.16 (II-S09) ORF::GFP (Inj #389)
DM7392	pha-1(e2123); raEx392 [pBX(45ng/ml), rol-6(45ng/ml), pDM1161 (5ng/ml)	T22C1.6 (II-S03) ORF::GFP (Inj #385)
DM7393	pha-1(e2123); raEx393 [pBX(45ng/ml), rol-6(45ng/ml), pDM1162 (5ng/ml)	ZK643.1 (II-U05) ORF::GFP (Inj #398)
DM7394	pha-1(e2123); raEx394 [pBX(45ng/ml), rol-6(45ng/ml), pDM1163 (5ng/ml)	K02A11.3 (II-S02) ORF::GFP (Inj #384)
DM7395	pha-1(e2123); raEx395 [pBX(45ng/ml), rol-6(45ng/ml), pDM1164 (5ng/ml)	T22D1.12 (II-T07) ORF::GFP (Inj #395)
DM7396	pha-1(e2123); raEx396 [pBX(45ng/ml), rol-6(45ng/ml), pDM1165 (5ng/ml)	ZK1098.1 (II-U01) ORF::GFP (Inj #397)
DM7397	pha-1(e2123); raEx397 [pBX(45ng/ml), rol-6(45ng/ml), pDM1166 (5ng/ml)	C48D5.2b (II-U10) ORF::GFP (Inj #401)
DM7398	pha-1(e2123); raEx398 [pBX(45ng/ml), rol-6(45ng/ml), pDM1167 (5ng/ml)	K08E3.5a (II-U07) ORF::GFP (Inj #400)
DM7399	pha-1(e2123); raEx399 [pBX(45ng/ml), rol-6(45ng/ml), pDM1168 (5ng/ml)	Y53G8AR.8 (II-U12) ORF::GFP (Inj #402)
DM7418	pha-1(e2123); raEx418 [pBX(45ng/ml), rol-6(45ng/ml), pDM1198 (5ng/ml)	F36F2.1a (II-W03) in pDM#834, Inj #404
DM7420	pha-1(e2123); raEx420 [pBX(45ng/ml), rol-6(45ng/ml), pDM1200 (5ng/ml)	W01A11.2 ( II-W04) in pDM#834, Inj#405
DM7421	pha-1(e2123); raEx421 [pBX(45ng/ml), rol-6(45ng/ml), pDM1201 (5ng/ml)	ZK1127.10 ( II-U-2b) in pDM#834, Inj#408
DM7426	pha-1(e2123); raEx426 [pBX(45ng/ml), rol-6(45ng/ml), pDM1206 (5ng/ml)	F55B12.5 (II-W12) in pDM#834, Inj#407
DM7427	pha-1(e2123); raEx427 [pBX(45ng/ml), rol-6(45ng/ml), pDM1207 (5ng/ml)	T15B12.5 (II-U04b) in pDM#834, Inj#410
DM7430	pha-1(e2123); raEx430 [pBX(45ng/ml), rol-6(45ng/ml), pDM1210 (5ng/ml)	F22F7.7 (II-W08) in pDM#834 (pDEST barb2), Inj#414
DM7431	pha-1(e2123); raEx431 [pBX(45ng/ml), rol-6(45ng/ml), pDM1211 (5ng/ml)	ZK1128.5 (II-U11) in pDM#834 (pDEST barb2), Inj#412
DM7432	pha-1(e2123); raEx432[pBX(45ng/ml), rol-6(45ng/ml), pDM1212 (5ng/ml)	Y75B8A.9a (II-W02) in pDM#834 (pDEST barb2), Inj#403
DM7433	pha-1(e2123); raEx433 [pBX(45ng/ml), rol-6(45ng/ml), pDM1213 (5ng/ml)	F42A10.8 (II-U03) in pDM#834 (pDEST barb2), Inj#409
DM7434	pha-1(e2123); raEx434 [pBX(45ng/ul), rol-6(45ng/ul), pDM1214(5ng/ul)	F59B2.9 (II-U06) in pDM#834 (pDESTbarb2), Inj#399
DM7435	pha-1(2123); raEx435 [pBX(45ng/ul), rol-6(45ng/ul), pDM1215(5ng/ul)]	Y39A3B.5a (II-W01b) in pDM#834 (pDESTbarb2), Inj#413
DM7226, DM7227	N2; [86ng/ul pRF4 + 1-2ng/ul pDM#989]	B0303.2
DM7237, DM7238	N2; [86ng/ul pRF4 + 1-2ng/ul pDM#990]	C08F8.1
DM7243, DM7244	N2; [86ng/ul pRF4 + 1-2ng/ul pDM#991]	C16C10.11
DM7146, DM7214	N2; [86ng/ul pRF4 + 1-2ng/ul pDM#888]	C49H3.6
DM7210, DM7211	N2; [86ng/ul pRF4 + 1-2ng/ul pDM#957]	C32D5.9
DM7166, DM7167	N2; [86ng/ul pRF4 + 1-2ng/ul pDM#887]	E01A2.6
DM7170, DM7171	N2; [86ng/ul pRF4 + 1-2ng/ul pDM#898]	E02D9.1
DM7184	N2; [86ng/ul pRF4 + 1-2ng/ul pDM#906]	F22D6.2
DM7172, DM7173	N2; [86ng/ul pRF4 + 1-2ng/ul pDM#899]	F53E2.1
DM7239, DM724	N2; [86ng/ul pRF4 + 1-2ng/ul pDM#959]	K04A8.6
DM7143, DM7144	N2; [86ng/ul pRF4 + 1-2ng/ul pDM#907]	M01E11.7
DM7212, DM7213	N2; [86ng/ul pRF4 + 1-2ng/ul pDM#960]	T03G6.3
DM7174, DM7175,	N2; [86ng/ul pRF4 + 1-2ng/ul pDM#900]	T27A1.4
DM7176	N2; [86ng/ul pRF4 + 1-2ng/ul pDM#903]	Y39A1C.1
DM7219, DM7220	N2; [86ng/ul pRF4 + 1-2ng/ul pDM#961]	W03F9.1
DM7176	N2; [86ng/ul pRF4 + 1-2ng/ul pDM#903]	Y39A1C.1
DM7167, DM7168, DM7169	N2; [86ng/ul pRF4 + 1-2ng/ul pDM#889]	Y37D8A.2
DM7245, DM7246	N2; [86ng/ul pRF4 + 1-2ng/ul pDM#992]	Y40B1B.7
DM7145	N2; [86ng/ul pRF4 + 1-2ng/ul pDM#905]	Y71F9B.3
DM7118,DM7119, DM7120	N2; [86ng/ul pRF4 + 1-2ng/ul pDM#890]	ZK637.3

## Sheet: pDM plasmids
Strain	Host	Resistance	Backbone Vector	Description
pDM #823	DH5a	Ampicillin	pPD95.75	T05G5.1, 1.9kb promoter incl. ATG cloned HindIII, XmaI into pPD95.75
pDM #834	DB3.1	Ampicillin	pPD95.75	PDESTbarb2, PCR frament containing att-sites and ccdBgene (SfoI, KpnI) cloned into pDM823 cut MscI, KpnI
Controls
pDM#1196	DH5a	Ampicillin	pDM834/pPD95.75	pat-6 ORF into pDM834 (pDEST barb2)
pDM#1040	DH5a	Ampicillin	pDM834/pPD95.75	Y56A3A.32 (II-E3) in pDM #834 (pDEST barb2)
pDM #836	DH5a	Ampicillin	pDM834/pPD95.75	F22B5.10 in pDM #834 (pDEST barb2)
pDM #837	DH5a	Ampicillin	pDM834/pPD95.75	B0412.3 in pDM #834 (pDEST barb2)
pDM #839	DH5a	Ampicillin	pDM834/pPD95.75	C53B4.3 in pDM #834 (pDEST barb2)
pDM #840	DH5a	Ampicillin	pDM834/pPD95.75	F46F11.1 in pDM #834 (pDEST barb2)
pDM #841	DH5a	Ampicillin	pDM834/pPD95.75	B0024.10 in pDM #834 (pDEST barb2)
pDM #842	DH5a	Ampicillin	pDM834/pPD95.75	D2013.9 in pDM #834 (pDEST barb2)
pDM #849	DH5a	Ampicillin	pDM834/pPD95.75	T06A10.3 in pDM #834 (pDEST barb2)
pDM #850	DH5a	Ampicillin	pDM834/pPD95.75	ZK1236.7 in pDM #834 (pDEST barb2)
pDM #851	DH5a	Ampicillin	pDM834/pPD95.75	K07G5.1 in pDM #834 (pDEST barb2)
pDM #852	DH5a	Ampicillin	pDM834/pPD95.75	W06D4.1 in pDM #834 (pDEST barb2)
pDM #853	DH5a	Ampicillin	pDM834/pPD95.75	F47F2.1b in pDM #834 (pDEST barb2)
pDM #854	DH5a	Ampicillin	pDM834/pPD95.75	C52B11.2 in pDM #834 (pDEST barb2)
pDM #857	DH5a	Ampicillin	pDM834/pPD95.75	F20D6.10 in pDM #834 (pDEST barb2)
pDM #858	DH5a	Ampicillin	pDM834/pPD95.75	T09A5.12 in pDM #834 (pDEST barb2)
pDM #859	DH5a	Ampicillin	pDM834/pPD95.75	ZC395.8 in pDM #834 (pDEST barb2)
pDM #860	DH5a	Ampicillin	pDM834/pPD95.75	T14A8.2 in pDM #834 (pDEST barb2)
pDM #861	DH5a	Ampicillin	pDM834/pPD95.75	B0336.11 in pDM #834 (pDEST barb2)
pDM #862	DH5a	Ampicillin	pDM834/pPD95.75	C27A12.9 in pDM #834 (pDEST barb2)
pDM #868	DH5a	Ampicillin	pDM834/pPD95.75	T01G9.6A in pDM #834 (pDEST barb2)
pDM #869	DH5a	Ampicillin	pDM834/pPD95.75	T10B11.6 in pDM #834 (pDEST barb2)
pDM #870	DH5a	Ampicillin	pDM834/pPD95.75	Y113G7B.17 in pDM #834 (pDEST barb2)
pDM #871	DH5a	Ampicillin	pDM834/pPD95.75	ZK353.7 in pDM #834 (pDEST barb2)
pDM #872	DH5a	Ampicillin	pDM834/pPD95.75	C02F5.7 in pDM #834 (pDEST barb2)
pDM #873	DH5a	Ampicillin	pDM834/pPD95.75	D1007.4 in pDM #834 (pDEST barb2)
pDM #874	DH5a	Ampicillin	pDM834/pPD95.75	F42C5.9 in pDM #834 (pDEST barb2)
pDM #875	DH5a	Ampicillin	pDM834/pPD95.75	F52A8.4 in pDM #834 (pDEST barb2)
pDM #876	DH5a	Ampicillin	pDM834/pPD95.75	K07H8.1 in pDM #834 (pDEST barb2)
pDM #877	DH5a	Ampicillin	pDM834/pPD95.75	F57B10.7 in pDM #834 (pDEST barb2)
pDM #878	DH5a	Ampicillin	pDM834/pPD95.75	ZK822.5 in pDM #834 (pDEST barb2)
pDM #879	DH5a	Ampicillin	pDM834/pPD95.75	ZK593.1 in pDM #834 (pDEST barb2)
pDM #880	DH5a	Ampicillin	pDM834/pPD95.75	F25B3.1 in pDM #834 (pDEST barb2)
pDM #881	DH5a	Ampicillin	pDM834/pPD95.75	ZK563.4 in pDM #834 (pDEST barb2)
pDM #882	DH5a	Ampicillin	pDM834/pPD95.75	C53B4.7 in pDM #834 (pDEST barb2)
pDM #883	DH5a	Ampicillin	pDM834/pPD95.75	T09A5.5 in pDM #834 (pDEST barb2)
pDM #884	DH5a	Ampicillin	pDM834/pPD95.75	Y54E10BR.4 in pDM #834 (pDEST barb2)
pDM #885	DH5a	Ampicillin	pDM834/pPD95.75	D1037.4 in pDM #834 (pDEST barb2)
pDM #886	DH5a	Ampicillin	pDM834/pPD95.75	W04C9.4 in pDM #834 (pDEST barb2)
pDM #892	DH5a	Ampicillin	pDM834/pPD95.75	R119.3 in pDM #834 (pDEST barb2)
pDM #893	DH5a	Ampicillin	pDM834/pPD95.75	Y17G7B.7 in pDM #834 (pDEST barb2)
pDM #894	DH5a	Ampicillin	pDM834/pPD95.75	D2024.5c in pDM #834 (pDEST barb2)
pDM #895	DH5a	Ampicillin	pDM834/pPD95.75	C17G1.7 in pDM #834 (pDEST barb2)
pDM #924	DH5a	Ampicillin	pDM834/pPD95.75	W09C5.1 (A2) in pDM #834 (pDEST barb2)
pDM #925	DH5a	Ampicillin	pDM834/pPD95.75	Y57A10A.16 (A5/6) in pDM #834 (pDEST barb2)
pDM #926	DH5a	Ampicillin	pDM834/pPD95.75	F42G9.9b (A8) in pDM #834 (pDEST barb2)
pDM #927	DH5a	Ampicillin	pDM834/pPD95.75	F02A9.4a (A9) in pDM #834 (pDEST barb2)
pDM #928	DH5a	Ampicillin	pDM834/pPD95.75	C47B2.2 (B3) in pDM #834 (pDEST barb2)
pDM #929	DH5a	Ampicillin	pDM834/pPD95.75	Y48G10A.3 (B5) in pDM #834 (pDEST barb2)
pDM #930	DH5a	Ampicillin	pDM834/pPD95.75	T01G9.2 (B8) in pDM #834 (pDEST barb2)
pDM#931	DH5a	Ampicillin	pDM834/pPD95.75	Y52B11A.9 (B9) in pDM #834 (pDEST barb2)
pDM#932	DH5a	Ampicillin	pDM834/pPD95.75	Y75B8A.14 (A4) in pDM #834 (pDEST barb2)
pDM#933	DH5a	Ampicillin	pDM834/pPD95.75	F25H2.4 (A3) in pDM #834 (pDEST barb2)
pDM#934	DH5a	Ampicillin	pDM834/pPD95.75	K04G2.9 (A4) in pDM #834 (pDEST barb2)
pDM#935	DH5a	Ampicillin	pDM834/pPD95.75	R10E4.9 (A1) in pDM #834 (pDEST barb2)
pDM#936	DH5a	Ampicillin	pDM834/pPD95.75	B0035.15 (A11) in pDM #834 (pDEST barb2)
pDM#937	DH5a	Ampicillin	pDM834/pPD95.75	C47E12.5 (A12) in pDM #834 (pDEST barb2)
pDM#938	DH5a	Ampicillin	pDM834/pPD95.75	K04B12.3 (A8) in pDM #834 (pDEST barb2)
pDM#939	DH5a	Ampicillin	pDM834/pPD95.75	K01G5.8a (A9) in pDM #834 (pDEST barb2)
pDM#940	DH5a	Ampicillin	pDM834/pPD95.75	C50B6.9 (B1) in pDM #834 (pDEST barb2)
pDM#941	DH5a	Ampicillin	pDM834/pPD95.75	ZC443.3 (B3) in pDM #834 (pDEST barb2)
pDM#942	DH5a	Ampicillin	pDM834/pPD95.75	C47D12.2 (C7) in pDM #834 (pDEST barb2)
pDM#943	DH5a	Ampicillin	pDM834/pPD95.75	T01H3.2 (C8) in pDM #834 (pDEST barb2)
pDM#944	DH5a	Ampicillin	pDM834/pPD95.75	Y43F8B.2 (B2) in pDM #834 (pDEST barb2)
pDM#945	DH5a	Ampicillin	pDM834/pPD95.75	T01C3.2 (B5) in pDM #834 (pDEST barb2)
pDM#946	DH5a	Ampicillin	pDM834/pPD95.75	F25H8.2 (B8) in pDM #834 (pDEST barb2)
pDM#947	DH5a	Ampicillin	pDM834/pPD95.75	F08B12.4 (B12) in pDM #834 (pDEST barb2)
pDM#948	DH5a	Ampicillin	pDM834/pPD95.75	F57C2.5 (C4) in pDM #834 (pDEST barb2)
pDM#949	DH5a	Ampicillin	pDM834/pPD95.75	K01H12.1 (C10) in pDM #834 (pDEST barb2)
pDM#950	DH5a	Ampicillin	pDM834/pPD95.75	T20D3.8 (D03) in pDM #834 (pDEST barb2)
pDM#951	DH5a	Ampicillin	pDM834/pPD95.75	C24F3.1 (D04) in pDM #834 (pDEST barb2)
pDM#952	DH5a	Ampicillin	pDM834/pPD95.75	F01G4.5 (D01) in pDM #834 (pDEST barb2)
pDM#953	DH5a	Ampicillin	pDM834/pPD95.75	ZK593.8 (D05) in pDM #834 (pDEST barb2)
pDM#954	DH5a	Ampicillin	pDM834/pPD95.75	Y45F3A.1 (A10) in pDM #834 (pDEST barb2)
pDM#955	DH5a	Ampicillin	pDM834/pPD95.75	F25B3.6 (E02) in pDM #834 (pDEST barb2)
pDM#956	DH5a	Ampicillin	pDM834/pPD95.75	T10C6.6 (E01) in pDM #834 (pDEST barb2)
pDM#962	DH5a	Ampicillin	pDM834/pPD95.75	D1054.12 (D10) in pDM #834 (pDEST barb2)
pDM#963	DH5a	Ampicillin	pDM834/pPD95.75	M01E5.4 (A6) in pDM #834 (pDEST barb2)
pDM#964	DH5a	Ampicillin	pDM834/pPD95.75	Y41C4A.8 (AD3) in pDM #834 (pDEST barb2)
pDM#965	DH5a	Ampicillin	pDM834/pPD95.75	R07E5.7 (AD2) in pDM #834 (pDEST barb2)
pDM#966	DH5a	Ampicillin	pDM834/pPD95.75	F54C8.7 (K2) in pDM #834 (pDEST barb2)
pDM#967	DH5a	Ampicillin	pDM834/pPD95.75	M05D6.5 (AD4) in pDM #834 (pDEST barb2)
pDM#968	DH5a	Ampicillin	pDM834/pPD95.75	F02E9.1 (K5) in pDM #834 (pDEST barb2)
pDM#969	DH5a	Ampicillin	pDM834/pPD95.75	Y54G11A.11 (K11) in pDM #834 (pDEST barb2)
pDM#970	DH5a	Ampicillin	pDM834/pPD95.75	F11A10.5 (D6) in pDM #834 (pDEST barb2)
pDM#971	DH5a	Ampicillin	pDM834/pPD95.75	Y37D8A.10 (E11) in pDM #834 (pDEST barb2)
pDM#972	DH5a	Ampicillin	pDM834/pPD95.75	C07E3.2a (L3) in pDM #834 (pDEST barb2)
pDM#973	DH5a	Ampicillin	pDM834/pPD95.75	F25H2.12 (K4) in pDM #834 (pDEST barb2)
pDM#974	DH5a	Ampicillin	pDM834/pPD95.75	T20D3.6 (AD5) in pDM #834 (pDEST barb2)
pDM#975	DH5a	Ampicillin	pDM834/pPD95.75	ZK265.6 (K6) in pDM #834 (pDEST barb2)
pDM#976	DH5a	Ampicillin	pDM834/pPD95.75	R07H5.3 (L7) in pDM #834 (pDEST barb2)
pDM#977	DH5a	Ampicillin	pDM834/pPD95.75	arx-5 (L8) in pDM #834 (pDEST barb2)
pDM#978	DH5a	Ampicillin	pDM834/pPD95.75	Y39B6A.33 (L9) in pDM #834 (pDEST barb2)
pDM#979	DH5a	Ampicillin	pDM834/pPD95.75	Y113G7B.17 (L11) in pDM #834 (pDEST barb2)
pDM#980	DH5a	Ampicillin	pDM834/pPD95.75	C05G5.1 (L12) in pDM #834 (pDEST barb2)
pDM#981	DH5a	Ampicillin	pDM834/pPD95.75	M79.3 (E5) in pDM #834 (pDEST barb2)
pDM#982	DH5a	Ampicillin	pDM834/pPD95.75	F15G9.1 (M3) in pDM #834 (pDEST barb2)
pDM#983	DH5a	Ampicillin	pDM834/pPD95.75	M02B1.3 (M4) in pDM #834 (pDEST barb2)
pDM#984	DH5a	Ampicillin	pDM834/pPD95.75	F45G2.4 (M5) in pDM #834 (pDEST barb2)
pDM#985	DH5a	Ampicillin	pDM834/pPD95.75	Y15E3A.4 (M7) in pDM #834 (pDEST barb2)
pDM#986	DH5a	Ampicillin	pDM834/pPD95.75	D2085.5 (L5) in pDM #834 (pDEST barb2)
pDM#987	DH5a	Ampicillin	pDM834/pPD95.75	Y43F4B.5a (M9) in pDM #834 (pDEST barb2)
pDM#988	DH5a	Ampicillin	pDM834/pPD95.75	R151.10 (N1) in pDM #834 (pDEST barb2)
pDM#993	DH5a	Ampicillin	pDM834/pPD95.75	cup-2 (N7) in pDM #834 (pDEST barb2)
pDM#994	DH5a	Ampicillin	pDM834/pPD95.75	M18.3 (N3) in pDM #834 (pDEST barb2)
pDM#995	DH5a	Ampicillin	pDM834/pPD95.75	Y54E5A.5 (N6) in pDM #834 (pDEST barb2)
pDM#998	DH5a	Ampicillin	pDM834/pPD95.75	Y43E12A.2 (N11) in pDM #834 (pDEST barb2)
pDM#999	DH5a	Ampicillin	pDM834/pPD95.75	F13B12.1 (N4) in pDM #834 (pDEST barb2)
pDM#1000	DH5a	Ampicillin	pDM834/pPD95.75	R04F11.5 (N9) in pDM #834 (pDEST barb2)
pDM#1001	DH5a	Ampicillin	pDM834/pPD95.75	T10C6.5 (N10) in pDM #834 (pDEST barb2)
pDM#1002	DH5a	Ampicillin	pDM834/pPD95.75	F52F12.3 (II-C5) in pDM #834 (pDEST barb2)
pDM#1003	DH5a	Ampicillin	pDM834/pPD95.75	F21C3.1 (II-A3) in pDM #834 (pDEST barb2)
pDM#1004	DH5a	Ampicillin	pDM834/pPD95.75	ZK637.2 (P3) in pDM #834 (pDEST barb2)
pDM#1005	DH5a	Ampicillin	pDM834/pPD95.75	Y46G5A.12 (N8) in pDM #834 (pDEST barb2)
pDM#1006	DH5a	Ampicillin	pDM834/pPD95.75	T05G5.5 (P4) in pDM #834 (pDEST barb2)
pDM#1007	DH5a	Ampicillin	pDM834/pPD95.75	ZK856.11 (P8) in pDM #834 (pDEST barb2)
pDM#1008	DH5a	Ampicillin	pDM834/pPD95.75	ZK1321.2 (P11) in pDM #834 (pDEST barb2)
pDM#1009	DH5a	Ampicillin	pDM834/pPD95.75	Y105E8A.3 (Q2) in pDM #834 (pDEST barb2)
pDM#1010	DH5a	Ampicillin	pDM834/pPD95.75	tag-143 (Q4) in pDM #834 (pDEST barb2)
pDM#1011	DH5a	Ampicillin	pDM834/pPD95.75	K07F5.15 (P10) in pDM #834 (pDEST barb2)
pDM#1012	DH5a	Ampicillin	pDM834/pPD95.75	B0001.6 (II-B6) in pDM #834 (pDEST barb2)
pDM#1013	DH5a	Ampicillin	pDM834/pPD95.75	C05D9.3 (II-B9) in pDM #834 (pDEST barb2)
pDM#1014	DH5a	Ampicillin	pDM834/pPD95.75	F25H2.11 (II-B12) in pDM #834 (pDEST barb2)
pDM#1015	DH5a	Ampicillin	pDM834/pPD95.75	F14B6.2 (Q6) in pDM #834 (pDEST barb2)
pDM#1016	DH5a	Ampicillin	pDM834/pPD95.75	F20H11.3 (II-B11) in pDM #834 (pDEST barb2)
pDM#1017	DH5a	Ampicillin	pDM834/pPD95.75	F48E3.8 (Q9) in pDM #834 (pDEST barb2)
pDM#1018	DH5a	Ampicillin	pDM834/pPD95.75	C55A6.10 (Q3) in pDM #834 (pDEST barb2)
pDM#1019	DH5a	Ampicillin	pDM834/pPD95.75	C40H1.6 (P2) in pDM #834 (pDEST barb2)
pDM#1020	DH5a	Ampicillin	pDM834/pPD95.75	F11E6.1 (B11) in pDM #834 (pDEST barb2)
pDM#1021	DH5a	Ampicillin	pDM834/pPD95.75	Y62E10A.10 (N5) in pDM #834 (pDEST barb2)
pDM#1022	DH5a	Ampicillin	pDM834/pPD95.75	T23G7.2 (N12) in pDM #834 (pDEST barb2)
pDM#1023	DH5a	Ampicillin	pDM834/pPD95.75	Y57A10A.23 (K12) in pDM #834 (pDEST barb2)
pDM#1027	DH5a	Ampicillin	pDM834/pPD95.75	F52H3.7b (II-B2) in pDM #834 (pDEST barb2)
pDM#1028	DH5a	Ampicillin	pDM834/pPD95.75	M03F4.7A (II-B10) in pDM #834 (pDEST barb2)
pDM#1029	DH5a	Ampicillin	pDM834/pPD95.75	F09F7.2a (II-C9) in pDM #834 (pDEST barb2)
pDM#1030	DH5a	Ampicillin	pDM834/pPD95.75	H20J04.5 (II-C8) in pDM #834 (pDEST barb2)
pDM#1031	DH5a	Ampicillin	pDM834/pPD95.75	Y67H2A.5 (II-C12) in pDM #834 (pDEST barb2)
pDM#1032	DH5a	Ampicillin	pDM834/pPD95.75	C11H1.2 (I-Q1) in pDM #834 (pDEST barb2)
pDM#1033	DH5a	Ampicillin	pDM834/pPD95.75	K04D7.3 (II-E1) in pDM #834 (pDEST barb2)
pDM#1034	DH5a	Ampicillin	pDM834/pPD95.75	T11G6.8 (II-E5) in pDM #834 (pDEST barb2)
pDM#1035	DH5a	Ampicillin	pDM834/pPD95.75	Y17G7B.7 (II-C4) in pDM #834 (pDEST barb2)
pDM#1036	DH5a	Ampicillin	pDM834/pPD95.75	Y66H1A.3 (II-E11) in pDM #834 (pDEST barb2)
pDM#1037	DH5a	Ampicillin	pDM834/pPD95.75	Y106G6A.1 (II-A6) in pDM #834 (pDEST barb2)
pDM#1038	DH5a	Ampicillin	pDM834/pPD95.75	K07D4.6 (II-A12) in pDM #834 (pDEST barb2)
pDM#1039	DH5a	Ampicillin	pDM834/pPD95.75	M176.4 (II-C11) in pDM #834 (pDEST barb2)
pDM#1041	DH5a	Ampicillin	pDM834/pPD95.75	C35E7.8 (II-D2) in pDM #834 (pDEST barb2)
pDM#1042	DH5a	Ampicillin	pDM834/pPD95.75	T21B4.9 (II-D7) in pDM #834 (pDEST barb2)
pDM#1043	DH5a	Ampicillin	pDM834/pPD95.75	K02C4.4 (II-C10) in pDM #834 (pDEST barb2)
pDM#1046	DH5a	Ampicillin	pDM834/pPD95.75	F58G11.1a (I-M11) in pDM #834 (pDEST barb2)
pDM#1047	DH5a	Ampicillin	pDM834/pPD95.75	C04F12.3 (II-A8) in pDM #834 (pDEST barb2)
pDM#1048	DH5a	Ampicillin	pDM834/pPD95.75	F13D12.4a (II-E2) in pDM #834 (pDEST barb2)
pDM#1049	DH5a	Ampicillin	pDM834/pPD95.75	K01G5.1 (II-E4) in pDM #834 (pDEST barb2)
pDM#1050	DH5a	Ampicillin	pDM834/pPD95.75	D2030.3 (II-D6) in pDM #834 (pDEST barb2)
pDM#1052	DH5a	Ampicillin	pDM834/pPD95.75	T22A3.4b (II-D5) in pDM #834 (pDEST barb2)
pDM#1053	DH5a	Ampicillin	pDM834/pPD95.75	C28H8.12 (II-C6) in pDM #834 (pDEST barb2)
pDM#1054	DH5a	Ampicillin	pDM834/pPD95.75	W08E3.3 (II-D12) in pDM #834 (pDEST barb2)
pDM#1055	DH5a	Ampicillin	pDM834/pPD95.75	D1007.4 (II-A4) in pDM #834 (pDEST barb2)
pDM#1056	DH5a	Ampicillin	pDM834/pPD95.75	F28H1.2 (II-F4) in pDM #834 (pDEST barb2)
pDM#1057	DH5a	Ampicillin	pDM834/pPD95.75	D1007.14 (II-F6) in pDM #834 (pDEST barb2)
pDM#1059	DH5a	Ampicillin	pDM834/pPD95.75	F20D1.10 (I-E4) in pDM #834 (pDEST barb2)
pDM#1060	DH5a	Ampicillin	pDM834/pPD95.75	R07B7.3 (II-G2) in pDM #834 (pDEST barb2)
pDM#1061	DH5a	Ampicillin	pDM834/pPD95.75	W05G11.6 (II-F1) in pDM #834 (pDEST barb2)
pDM#1062	DH5a	Ampicillin	pDM834/pPD95.75	W04A8.4 (II-F3) in pDM #834 (pDEST barb2)
pDM#1063	DH5a	Ampicillin	pDM834/pPD95.75	C25D7.8 (I-M6) in pDM #834 (pDEST barb2)
pDM#1064	DH5a	Ampicillin	pDM834/pPD95.75	T01D1.2a (II-G6) in pDM #834 (pDEST barb2)
pDM#1065	DH5a	Ampicillin	pDM834/pPD95.75	F33A8.3 (II-F9) in pDM #834 (pDEST barb2)
pDM#1066	DH5a	Ampicillin	pDM834/pPD95.75	F21C10.10 (II-G12) in pDM #834 (pDEST barb2)
pDM#1067	DH5a	Ampicillin	pDM834/pPD95.75	ZC97.1 (II-E7) in pDM #834 (pDEST barb2)
pDM#1068	DH5a	Ampicillin	pDM834/pPD95.75	Y57G11C.3 (II-F11) in pDM #834 (pDEST barb2)
pDM#1069	DH5a	Ampicillin	pDM834/pPD95.75	T05D4.1 (II-G8) in pDM #834 (pDEST barb2)
pDM#1070	DH5a	Ampicillin	pDM834/pPD95.75	F32A7.3a (II-F7) in pDM #834 (pDEST barb2)
pDM#1071	DH5a	Ampicillin	pDM834/pPD95.75	C29F5.1 (II-H3b) in pDM #834 (pDEST barb2)
pDM#1072	DH5a	Ampicillin	pDM834/pPD95.75	F25B5.7 (I-A10) in pDM #834 (pDEST barb2)
pDM#1073	DH5a	Ampicillin	pDM834/pPD95.75	F37H8.5 (II-H2) in pDM #834 (pDEST barb2)
pDM#1074	DH5a	Ampicillin	pDM834/pPD95.75	F38B7.1b (II-J06) in pDM #834 (pDEST barb2)
pDM#1075	DH5a	Ampicillin	pDM834/pPD95.75	Y71H2AM.15b (II-J12) in pDM #834 (pDEST barb2)
pDM#1076	DH5a	Ampicillin	pDM834/pPD95.75	T04C9.4a (II-J11) in pDM #834 (pDEST barb2)
pDM#1077	DH5a	Ampicillin	pDM834/pPD95.75	T20B3.2 (II-H8) in pDM #834 (pDEST barb2)
pDM#1078	DH5a	Ampicillin	pDM834/pPD95.75	W03C9.2 (II-H4b) in pDM #834 (pDEST barb2)
pDM#1079	DH5a	Ampicillin	pDM834/pPD95.75	F26A3.4 (II-H7) in pDM #834 (pDEST barb2)
pDM#1080	DH5a	Ampicillin	pDM834/pPD95.75	C33H5.19 (II-J9) in pDM #834 (pDEST barb2)
pDM#1081	DH5a	Ampicillin	pDM834/pPD95.75	F01F1.5 (II-K6) in pDM #834 (pDEST barb2)
pDM#1082	DH5a	Ampicillin	pDM834/pPD95.75	T22A3.2b (II-H10) in pDM #834 (pDEST barb2)
pDM#1083	DH5a	Ampicillin	pDM834/pPD95.75	Y5F2A.2 (II-H11) in pDM #834 (pDEST barb2)
pDM#1084	DH5a	Ampicillin	pDM834/pPD95.75	R11G1.6 (II-J7) in pDM #834 (pDEST barb2)
pDM#1085	DH5a	Ampicillin	pDM834/pPD95.75	F57B10.14 (II-J8) in pDM #834 (pDEST barb2)
pDM#1086	DH5a	Ampicillin	pDM834/pPD95.75	Y73B6BL.21 (II-J10) in pDM #834 (pDEST barb2)
pDM#1090	DH5a	Ampicillin	pDM834/pPD95.75	Y5F2A.1 (II-G11) in pDM #834 (pDEST barb2)
pDM#1091	DH5a	Ampicillin	pDM834/pPD95.75	T25F10.6 (II-G03) in pDM #834 (pDEST barb2)
pDM#1092	DH5a	Ampicillin	pDM834/pPD95.75	F39B2.11 (II-H06) in pDM #834 (pDEST barb2)
pDM#1093	DH5a	Ampicillin	pDM834/pPD95.75	T03E6.7 (II-H09) in pDM #834 (pDEST barb2)
pDM#1094	DH5a	Ampicillin	pDM834/pPD95.75	Y38F1A.9 (II-L08) in pDM #834 (pDEST barb2)
pDM#1095	DH5a	Ampicillin	pDM834/pPD95.75	K10C3.6a (II-L06) in pDM #834 (pDEST barb2)
pDM#1096	DH5a	Ampicillin	pDM834/pPD95.75	Y55F3C.3 (II-O01) in pDM #834 (pDEST barb2)
pDM#1097	DH5a	Ampicillin	pDM834/pPD95.75	M03A8.4 (II-M01) in pDM #834 (pDEST barb2)
pDM#1098	DH5a	Ampicillin	pDM834/pPD95.75	F53F10.1 (II-L01) in pDM #834 (pDEST barb2)
pDM#1099	DH5a	Ampicillin	pDM834/pPD95.75	D2030.5 (II-K11) in pDM #834 (pDEST barb2)
pDM#1100	DH5a	Ampicillin	pDM834/pPD95.75	T06D10.1 (II-K10) in pDM #834 (pDEST barb2)
pDM#1101	DH5a	Ampicillin	pDM834/pPD95.75	C04G6.4 (II-L12) in pDM #834 (pDEST barb2)
pDM#1102	DH5a	Ampicillin	pDM834/pPD95.75	D2092.4 (II-L04) in pDM #834 (pDEST barb2)
pDM#1103	DH5a	Ampicillin	pDM834/pPD95.75	C04F12.8 (II-L03) in pDM #834 (pDEST barb2)
pDM#1106	DH5a	Ampicillin	pDM834/pPD95.75	T26E3.2 (II-L05) in pDM #834 (pDEST barb2)
pDM#1107	DH5a	Ampicillin	pDM834/pPD95.75	T10B10.4 (II-M10) in pDM #834 (pDEST barb2)
pDM#1108	DH5a	Ampicillin	pDM834/pPD95.75	F42H10.3 (II-M04) in pDM #834 (pDEST barb2)
pDM#1109	DH5a	Ampicillin	pDM834/pPD95.75	F55C10.1 (II-O05) in pDM #834 (pDEST barb2)
pDM#1110	DH5a	Ampicillin	pDM834/pPD95.75	T07E3.4 (II-K08) in pDM #834 (pDEST barb2)
pDM#1111	DH5a	Ampicillin	pDM834/pPD95.75	ZK1248.16 (II-J03b) in pDM #834 (pDEST barb2)
pDM#1112	DH5a	Ampicillin	pDM834/pPD95.75	F20D1.3 (II-M02) in pDM #834 (pDEST barb2)
pDM#1113	DH5a	Ampicillin	pDM834/pPD95.75	F55H12.4 (II-K12) in pDM #834 (pDEST barb2)
pDM#1114	DH5a	Ampicillin	pDM834/pPD95.75	F11F1.6 (II-M05) in pDM #834 (pDEST barb2)
pDM#1115	DH5a	Ampicillin	pDM834/pPD95.75	W03A5.7 (II-O03) in pDM #834 (pDEST barb2)
pDM#1116	DH5a	Ampicillin	pDM834/pPD95.75	K01A2.3 (II-M11) in pDM #834 (pDEST barb2)
pDM#1117	DH5a	Ampicillin	pDM834/pPD95.75	C26E6.2 (II-H12) in pDM #834 (pDEST barb2)
pDM#1118	DH5a	Ampicillin	pDM834/pPD95.75	R151.4a (II-M07) in pDM #834 (pDEST barb2)
pDM#1119	DH5a	Ampicillin	pDM834/pPD95.75	K02A4.1 (II-O07) in pDM #834 (pDEST barb2)
pDM#1120	DH5a	Ampicillin	pDM834/pPD95.75	F44A2.5 (II-N01) in pDM #834 (pDEST barb2)
pDM#1121	DH5a	Ampicillin	pDM834/pPD95.75	C05E4.3 (II-N02) in pDM #834 (pDEST barb2)
pDM#1122	DH5a	Ampicillin	pDM834/pPD95.75	Y39A3CL.6 (II-M06) in pDM #834 (pDEST barb2)
pDM#1123	DH5a	Ampicillin	pDM834/pPD95.75	C27H5.8 (II-M12) in pDM #834 (pDEST barb2)
pDM#1124	DH5a	Ampicillin	pDM834/pPD95.75	T07H6.1 (II-O6) in pDM #834 (pDEST barb2)
pDM#1125	DH5a	Ampicillin	pDM834/pPD95.75	Y45G5AM.6 (II-O10) in pDM #834 (pDEST barb2)
pDM#1126	DH5a	Ampicillin	pDM834/pPD95.75	D2063.3 (II-O11) in pDM #834 (pDEST barb2)
pDM#1127	DH5a	Ampicillin	pDM834/pPD95.75	R31.2 (II-N04) in pDM #834 (pDEST barb2)
pDM#1128	DH5a	Ampicillin	pDM834/pPD95.75	T28B4.3 (II-N12) in pDM #834 (pDEST barb2)
pDM#1129	DH5a	Ampicillin	pDM834/pPD95.75	C08D8.2 (II-N06) in pDM #834 (pDEST barb2)
pDM#1130	DH5a	Ampicillin	pDM834/pPD95.75	C24A3.2 (II-P12) in pDM #834 (pDEST barb2)
pDM#1131	DH5a	Ampicillin	pDM834/pPD95.75	ZC395.10 (II-P09) in pDM #834 (pDEST barb2)
pDM#1132	DH5a	Ampicillin	pDM834/pPD95.75	D2063.1 (II-P10) in pDM #834 (pDEST barb2)
pDM#1133	DH5a	Ampicillin	pDM834/pPD95.75	K06A4.3 (II-N05) in pDM #834 (pDEST barb2)
pDM#1134	DH5a	Ampicillin	pDM834/pPD95.75	M02D8.1 (II-P01) in pDM #834 (pDEST barb2)
pDM#1135	DH5a	Ampicillin	pDM834/pPD95.75	ZC504.5 (II-P02) in pDM #834 (pDEST barb2)
pDM#1136	DH5a	Ampicillin	pDM834/pPD95.75	C40C9.5 (II-P06) in pDM #834 (pDEST barb2)
pDM#1137	DH5a	Ampicillin	pDM834/pPD95.75	ZK892.1 (II-Q03) in pDM #834 (pDEST barb2)
pDM#1138	DH5a	Ampicillin	pDM834/pPD95.75	W05H7.4a (II-P07) in pDM #834 (pDEST barb2)
pDM#1139	DH5a	Ampicillin	pDM834/pPD95.75	ZK54.1 (II-N11) in pDM #834 (pDEST barb2)
pDM#1140	DH5a	Ampicillin	pDM834/pPD95.75	F46F6.2 (II-P08) in pDM #834 (pDEST barb2)
pDM#1141	DH5a	Ampicillin	pDM834/pPD95.75	K08C7.6 (II-R01) in pDM #834 (pDEST barb2)
pDM#1142	DH5a	Ampicillin	pDM834/pPD95.75	F56B6.4 (II-P11) in pDM #834 (pDEST barb2)
pDM#1143	DH5a	Ampicillin	pDM834/pPD95.75	F44G4.4 (II-Q04) in pDM #834 (pDEST barb2)
pDM#1144	DH5a	Ampicillin	pDM834/pPD95.75	T12D8.8 (II-Q09) in pDM #834 (pDEST barb2)
pDM#1145	DH5a	Ampicillin	pDM834/pPD95.75	F57G4.9 (II-R12) in pDM #834 (pDEST barb2)
pDM#1146	DH5a	Ampicillin	pDM834/pPD95.75	F29B9.8 (II-R05) in pDM #834 (pDEST barb2)
pDM#1147	DH5a	Ampicillin	pDM834/pPD95.75	ZK822.1 (II-R08) in pDM #834 (pDEST barb2)
pDM#1153	DH5a	Ampicillin	pDM834/pPD95.75	W06A7.2 (II-R10) in pDM #834 (pDEST barb2)
pDM#1154	DH5a	Ampicillin	pDM834/pPD95.75	R102.5 (II-R06) in pDM #834 (pDEST barb2)
pDM#1155	DH5a	Ampicillin	pDM834/pPD95.75	C29F5.7 (II-S11) in pDM #834 (pDEST barb2)
pDM#1156	DH5a	Ampicillin	pDM834/pPD95.75	Y57G7A.10 (II-T04) in pDM #834 (pDEST barb2)
pDM#1157	DH5a	Ampicillin	pDM834/pPD95.75	Y9C2UA.1a (II-T01) in pDM #834 (pDEST barb2)
pDM#1158	DH5a	Ampicillin	pDM834/pPD95.75	K07E8.6 (II-S10) in pDM #834 (pDEST barb2)
pDM#1159	DH5a	Ampicillin	pDM834/pPD95.75	K10C3.3 (II-S01) in pDM #834 (pDEST barb2)
pDM#1160	DH5a	Ampicillin	pDM834/pPD95.75	Y48C3A.16 (II-S09) in pDM #834 (pDEST barb2)
pDM#1161	DH5a	Ampicillin	pDM834/pPD95.75	T22C1.6 (II-S03) in pDM #834 (pDEST barb2)
pDM#1162	DH5a	Ampicillin	pDM834/pPD95.75	ZK643.1 (II-U05) in pDM #834 (pDEST barb2)
pDM#1163	DH5a	Ampicillin	pDM834/pPD95.75	K02A11.3 (II-S02) in pDM #834 (pDEST barb2)
pDM#1164	DH5a	Ampicillin	pDM834/pPD95.75	T22D1.12 (II-T07) in pDM #834 (pDEST barb2)
pDM#1165	DH5a	Ampicillin	pDM834/pPD95.75	ZK1098.1 (II-U01) in pDM #834 (pDEST barb2)
pDM#1166	DH5a	Ampicillin	pDM834/pPD95.75	C48D5.2b (II-U10) in pDM #834 (pDEST barb2)
pDM#1167	DH5a	Ampicillin	pDM834/pPD95.75	K08E3.5a (II-U07) in pDM #834 (pDEST barb2)
pDM#1168	DH5a	Ampicillin	pDM834/pPD95.75	Y53G8AR.8 (II-U12) in pDM #834 (pDEST barb2)
pDM#1198	DH5a	Ampicillin	pDM834/pPD95.75	F36F2.1a (II-W03) in pDM#834 (pDESTbarb2)
pDM#1200	DH5a	Ampicillin	pDM834/pPD95.75	W01A11.2 ( II-W04) in pDM#834 (pDESTbarb2)
pDM#1201	DH5a	Ampicillin	pDM834/pPD95.75	ZK1127.10 ( II-U-2b) in pDM#834 (pDESTbarb2)
pDM#1206	DH5a	Ampicillin	pDM834/pPD95.75	F55B12.5 (II-W12) in pDM#834 (pDEST barb2)
pDM#1207	DH5a	Ampicillin	pDM834/pPD95.75	T15B12.5 (II-U04b) in pDM#834 (pDEST barb2)
pDM#1210	DH5a	Ampicillin	pDM834/pPD95.75	F22F7.7 (II-W08) in pDM#834 (pDEST barb2)
pDM#1211	DH5a	Ampicillin	pDM834/pPD95.75	ZK1128.5 (II-U11) in pDM#834 (pDEST barb2)
pDM#1212	DH5a	Ampicillin	pDM834/pPD95.75	Y75B8A.9a (II-W02) in pDM#834 (pDEST barb2)
pDM#1213	DH5a	Ampicillin	pDM834/pPD95.75	F42A10.8 (II-U03) in pDM#834 (pDEST barb2)
pDM#1214	DH5a	Ampicillin	pDM834/pPD95.75	F59B2.9 (II-U06) in pDM#834 (pDESTbarb2), Inj#399
pDM#1215	DH5a	Ampicillin	pDM834/pPD95.75	Y39A3B.5a (II-W01b) in pDM#834 (pDESTbarb2), Inj#413
pDM#989	DH5a	Ampicillin	pDM834/pPD95.75	B0303.2
pDM#990	DH5a	Ampicillin	pDM834/pPD95.75	C08F8.1
pDM#991	DH5a	Ampicillin	pDM834/pPD95.75	C16C10.11
pDM#888	DH5a	Ampicillin	pDM834/pPD95.75	C49H3.6
pDM#957	DH5a	Ampicillin	pDM834/pPD95.75	C32D5.9
pDM#887	DH5a	Ampicillin	pDM834/pPD95.75	E01A2.6
pDM#898	DH5a	Ampicillin	pDM834/pPD95.75	E02D9.1
pDM#906	DH5a	Ampicillin	pDM834/pPD95.75	F22D6.2
pDM#899	DH5a	Ampicillin	pDM834/pPD95.75	F53E2.1
pDM#959	DH5a	Ampicillin	pDM834/pPD95.75	K04A8.6
pDM#907	DH5a	Ampicillin	pDM834/pPD95.75	M01E11.7
pDM#960	DH5a	Ampicillin	pDM834/pPD95.75	T03G6.3
pDM#900	DH5a	Ampicillin	pDM834/pPD95.75	T27A1.4
pDM#903	DH5a	Ampicillin	pDM834/pPD95.75	Y39A1C.1
pDM#961	DH5a	Ampicillin	pDM834/pPD95.75	W03F9.1
pDM#903	DH5a	Ampicillin	pDM834/pPD95.75	Y39A1C.1
pDM#889	DH5a	Ampicillin	pDM834/pPD95.75	Y37D8A.2
pDM#992	DH5a	Ampicillin	pDM834/pPD95.75	Y40B1B.7
pDM#905	DH5a	Ampicillin	pDM834/pPD95.75	Y71F9B.3
pDM#890	DH5a	Ampicillin	pDM834/pPD95.75	ZK637.3
