# Supplementary material for: Determining the Sub-Cellular Localization of Proteins within Caenorhabditis elegans Body Wall Muscle
Source: PLoS One. 2011 May 17;6(5):e19937. doi: 10.1371/journal.pone.0019937 (PMC3096668; doi:10.1371/journal.pone.0019937)
Supplement: Table S2 — Proteins with sub-cellular localization in C. elegans body wall muscle cells. (XLS) [file pone.0019937.s002.xls]

## Sheet: Sheet1
Table S2	Proteins with sub-cellular localization in C. elegans body wall muscle cells
Sequence Name (Gene)	Gene Public Name	KOG Title	Gene Description (Concise)	Expression Pattern	Expression Subcellular Loc	Operon
Category 1		Myofilaments +/- Dense bodies
B0303.2	B0303.2	Phenylethanolamine N-methyltransferase/indolethylamine N-methyltransferase/nicotinamide N-methyltransferase		Larval Expression: pharynx; intestine; body wall muscle; | Adult Expression: pharynx; Reproductive System; uterine muscle; vulval muscle; body wall muscle;
C04F12.8	C04F12.8	Dual specificity phosphatase
C08D8.2	tmd-2	Tropomodulin and leiomodulin
F09F7.2	mlc-3	Myosin essential light chain, EF-Hand protein superfamily	mlc-3 encodes an essential myosin light chain; large-scale RNAi screens indicate that mlc-3 activity is required for both embryonic and postembryonic development, as well as for normal locomotion and egg laying.	Larval Expression: pharynx; anal depressor muscle; body wall muscle; | Adult Expression: pharynx; anal depressor muscle; vulval muscle; body wall muscle;
F15G9.1	F15G9.1	Unnamed protein		Post-embryonic expression. All cells in larvae through L4, with higher levels in muscle and hypodermis. Little signal in adults.
F28H1.2	cpn-3	Calponin	cpn-3 encodes a calponin homolog, most closely related to its paralog CPN-4 in C. elegans; CPN-3 is more similar to the calponin paralogs transgelin (SM22 alpha) or neuronal protein NP25 than to calponin per se.	Strong vul, bwm, anal, mu int, sphincter, head neurons.
R31.2	R31.2					CEOP5541
T20B3.2	tni-3	Troponin I	tni-3 encodes one of the four elegans troponin I genes; tni-3 is required for coordinated movement, normal body and muscle morphology and for the proper contractions of the vulva and anus; CeTNI-3 interacts with both the body wall and pharynx troponin C; tni-3 is strongly expressed in body wall, head and vulval muscles.	The tni-2 and tni-3 genes were also expressed in the same cells of body wall, vulval and anal muscles, but while tni-2 was uniformly expressed in body wall muscles, the tni-3 gene was strongly expressed in the head, vulval and anal muscles. Expression of tni-2::gfp was observed in the vulval and anal muscles in addition to those muscles detected with tni-2::lacZ. This was the result of the inclus…
Y17G7B.7	tpi-1	Triosephosphate isomerase	tpi-1 encodes a putative triosephosphate isomerase orthologous to human TPI1 (OMIM:190450, mutated in TPI deficiency) and Drosophila WASTED AWAY; loss of tpi-1 activity via RNAi results in increased resistance to exogenous oxidants and shortening of natural adult lifespan, both presumably due to alterations in the redox state of cells.			CEOP2588
ZC395.10	ZC395.10	HSP90 co-chaperone p23		Larval Expression: pharynx; body wall muscle; Nervous System; ventral nerve cord; head neurons; tail neurons; | Adult Expression: pharynx; Reproductive System; vulval muscle; body wall muscle; Nervous System; ventral nerve cord; head neurons; tail neurons;		CEOP3276
Category 2		Dense bodies, M-lines, Cell-cell attachment sites
F32A7.3	eva-1	Galactoside-binding lectin	eva-1 encodes, by alternative splicing, two isoforms of a cell-surface protein that acts cell-autonomously with SAX-3 as a SLT-1 receptor subunit, and is required for guidance of the AVM pioneer axon to the ventral nerve cord; EVA-1's long isoform is predicted to have a signal sequence, an ectodomain with two lectinlike galactose-binding sequences, a single transmembrane sequence, and a cytodomai…	EVA-1::GFP expression was observed along the VNC, body wall muscles, Also expressed in pharyngeal muscles and hypodermis.	Exclusively localized on or near the cell surface membrane.
M01E11.7	tag-163	Focal adhesion protein Tensin, contains PTB domain		Larval Expression: anal depressor muscle; body wall muscle; | Adult Expression: stomato-intestinal muscle; anal depressor muscle; Reproductive System; vulval muscle; body wall muscle;
Category 3		Dense bodies, Cell-cell attachment sites
C52B11.2	tag-303	Uncharacterized conserved protein, contains BTB/POZ domain
F42H10.3	F42H10.3	Nebulin repeat protein
M03A8.4	gei-15
Y71H2AM.15	Y71H2AM.15	Unnamed protein
ZK353.7	cutc-1	Predicted Cu2+ homeostasis protein CutC				CEOP3520
Category 4		Dense bodies, Cytoplasm, +/- Nucleus
C16C10.11	har-1	Uncharacterized conserved protein		Larval Expression: pharynx; anal depressor muscle; body wall muscle; Nervous System; head neurons; tail neurons; | Adult Expression: pharynx; anal depressor muscle; body wall muscle; Nervous System; head neurons; tail neurons;		CEOP3152
C17G1.7	C17G1.7
C40H1.6	C40H1.6	Uncharacterized conserved protein		4 neural nuclei stain L1-adult. One just posterior to the proximal bulb of the pharynx, one just anterior to it (these 2 very strong signal) and a symmetrical pair slightly more anterior again (not nearly as strong as others).-maybe members of head sensilla? | Two strongly staining nuclei in the main body of neuropil, and a faintly staining pair symmetrically positioned anterior to the metacorpus…
C47B2.2	C47B2.2	Predicted uracil phosphoribosyltransferase	C47B2.2 encodes, by alternative splicing, two isoforms of a uracil phosphoribosyltransferase (UPRTase) homolog, orthologous to human UPRT (OMIM:300656) and budding yeast Fur1p; however, C47B2.2 lacks two normally conserved residues in its putative uracil-binding domain, and is thus predicted (like human UPRT) to lack UPRTase activity; C47B2.2's actual substrates are unknown.			CEOP1680
C55A6.10	C55A6.10					CEOP5288
D1007.4	D1007.4					CEOP1184
D2063.1	D2063.1	Alcohol dehydrogenase, class V
D2063.3	D2063.3					CEOP5052
F22B5.10	F22B5.10	Predicted membrane protein				CEOP2348
F22F7.7	F22F7.7	Predicted cation transporter
F25H2.4	F25H2.4	Uncharacterized conserved protein encoded by sequence overlapping the COX4 gene
F25H2.12	F25H2.12	rRNA adenine N-6-methyltransferase				CEOP1624
F26A3.4	F26A3.4	Dual specificity phosphatase		Expressed in neuronal and metabolic tissues.
F46F6.2	pkn-1	Serine/threonine protein kinase		Larval Expression: pharynx; intestine; Nervous System; ventral nerve cord; head neurons; | Adult Expression: pharynx; intestine; Nervous System; ventral nerve cord; head neurons;
F52F12.3	mom-4	Tyrosine kinase specific for activated (GTP-bound) p21cdc42Hs	mom-4 encodes a MAP kinase kinase kinase-related protein orthologous to Drosophila Tak1 and the vertebrate MAPKKK7 proteins; during embryonic development, mom-4 activity is required for positive regulation of the Wnt pathway signaling that governs anterior/posterior (A/P) polarity: MOM-4 stimulates the WRM-1/LIT-1-dependent phosphorylation of POP-1, a TCF/LEF-related transcription factor, leading…
F56B6.4	gyg-1	Glycosyl transferase, family 8 - glycogenin		Larval Expression: pharynx; body wall muscle; | Adult Expression: pharynx; Reproductive System; vulval muscle; body wall muscle;
K02C4.4	ltd-1	Regulatory protein MLP and related LIM proteins	ltd-1 encodes a protein with LIM and transglutaminase domains; LTD-1 is homologous to the mouse KY protein (MGI:96709, mutated in kyphoscoliosis), and to the HILLARIN protein of Hirudo medicinalis, found at axon hillocks; ltd-1 is expressed in hypodermal cells from the twofold stage embryo to adulthood, but has no obvious function in mass RNAi assays.	The LTD-1::GFP signal is present throughout the development of C. elegans. This signal was detected as early as the 2-fold embryo. The ltd-1 reporter is also expressed throughout the seam cell division process. Its expression is observed in the seam cells of the early embryo and in the larval stages once these cells have commenced division. The LTD-1::GFP signal is also observed in rectal epithel…	The LTD-1::GFP construct is expressed in the apical regions of the dorsal and ventral hypodermis in very tightly organized circumferential filament bundles. This cytoskeletal expression pattern mirrors the intracellular distribution of actin and tubulin in C. elegans. In late embryos, the GFP signal is localized to the apical junction between hyp 5, hyp 6 and hyp 7 and between the seam cells and …
K04B12.3	smg-8
M79.2
T01G9.2	T01G9.2	Uncharacterized conserved protein				CEOP1456
T04C9.4	mlp-1	Regulatory protein MLP and related LIM proteins	mlp-1 encodes a LIM domain-containing protein that is a member of the MLP/CRP family of muscle LIM domain proteins.	Larval Expression: intestine; rectal gland cells; body wall muscle; Nervous System; head neurons; tail neurons; | Adult Expression: intestine; rectal gland cells; Reproductive System; vulval muscle; spermatheca; body wall muscle; hypodermis; Nervous System; head neurons; neurons along body; tail neurons;
T06D10.1	rsbp-1			GFP::RSBP-1 was expressed throughout the C. elegans nervous system and in many muscles. Expression of GFP::RSBP-1 was observed in neuronal cell bodies in the head, in the bundle of neuronal processes that form the nerve ring and in the neurons and muscles of the pharynx; in neuronal cell bodies and the anal depressor muscle in the tail; in the cell bodies and processes of the ventral nerve cord a…
T22A3.2	hsp-12.1	Alpha crystallins	hsp-12.1 encodes a member of the small heat shock family of proteins.
W03C9.2	W03C9.2
W05G11.6	W05G11.6	Phosphoenolpyruvate carboxykinase
W06D4.1	hgo-1	Homogentisate 1,2-dioxygenase	hgo-1 encodes a putative homogentisate 1,2-dioxygenase, orthologous to human HGD (OMIM:607474, mutated in alkaptonuria), that is required for normal resistance to hypertonic stress; HGO-1 is expressed in larval and adult hypodermis and intestine, and in larval pharynx; HGO-1 is required for the tyrosinemic phenotype of K10C2.4(RNAi) animals.	Larval Expression: pharynx; intestine; hypodermis; | Adult Expression: intestine; hypodermis;		CEOP1524
Y37D8A.1	arx-5	Actin-related protein Arp2/3 complex, subunit ARPC3	arx-5 encodes the C. elegans ortholog of the p21Arc subunit of the actin-related protein (Arp) 2/3 complex.		Enrichment of ARX-5 was found near plasma membranes. This pattern was seen at gastrulation and earlier, and it was eliminated using RNAi targeting arx-5. At the time of Ea/p cell internalization, ARX-5 was also present at sites where MS granddaughter cells contact Ea at the apical surfaces of the cells. Diffuse cytoplasmic and P-granule staining was also seen, but RNAi targeting arx-5 eliminated …
Y39A1C.1	Y39A1C.1			Larval Expression: anal depressor muscle; body wall muscle; Nervous System; head neurons; | Adult Expression: anal depressor muscle; Reproductive System; vulval muscle; body wall muscle; Nervous System; head neurons;		CEOP3704
Y43F8B.2	Y43F8B.2	Uncharacterized conserved protein
Y45G5AM.6	Y45G5AM.6	Membrane protein
Y48G10A.3	Y48G10A.3	Differentiation-related gene 1 protein (NDR1 protein), related proteins
ZK637.2	ZK637.2	Uncharacterized conserved protein				CEOP3552
ZK643.1	ZK643.1			Expression is seen in 4 neural cells of the anterior ganglion, 8 more in the lateral/ventral ganglia, and 4-6 nuclei of the tail ganglia. Staining is also seen on sub-cellular particles in the vm1 muscles of the vulva. The neural pattern develops from L1 onwards; the vulval staining occurs L4 onwards.	Expressed in nuclei.
Category 5		Sarcoplasmic reticulum (SR)-like
B0412.3	B0412.3	Uncharacterized conserved protein				CEOP3036
C29F5.1	C29F5.1			The reporter construct was observed in body wall, vulval, and anal but not pharyngeal muscle in all stages.
C48D5.2	ptp-1	Protein tyrosine phosphatase PTPMEG, contains FERM domain	ptp-1 encodes a non-receptor tyrosine phosphatase containing Band 4.1 and PDZ domains that may function in linking cytoplasmic proteins and signaling molecules to sites on the plasma membrane; by homology, PTP-1 is predicted to function in cell signaling, but as loss of PTP-1 function via RNA-mediated interference (RNAi) does not result in any abnormalities, the precise role of PTP-1 in C. elegan…
F38B7.1	ccch-1	CCCH-type Zn-finger protein	F38B7.1 encodes a CCCH tandem zinc finger (TZF) protein; based upon its sequence similarity to human tristetraprolin and ERF-2 the product of F38B7.1 is predicted to function as an RNA-binding protein that specifically binds to UAUU repeats.	Larval Expression: pharynx; body wall muscle; | Adult Expression: pharynx; Reproductive System; vulval muscle; body wall muscle;
F44A2.5	F44A2.5	MIF4G domain-containing protein		Diffuse expression is seen in the anterior pharynx (procorpus and metacorpus) from the 3-fold embryo stage until adulthood. Occasionally more general staining throughout the pharynx is seen.
F57C2.5	F57C2.5	Predicted alkaloid synthase/Surface mucin Hemomucin
K01A2.3	K01A2.3	Unnamed protein		Intestine
K07F5.15	K07F5.15	Uncharacterized conserved protein	The K07F5.15 gene encodes a small protein that is of ancient origin, and thus is presumably important to eukaryotic life; it is homologous to YNL024C-A (also known as NNL005C) in S. cerevisiae, and has homologs in Drosophila, mammals, and Neurospora, most of which are also small (<100-residue) proteins.			CEOP4340
K08C7.6	K08C7.6
R151.10	R151.10	Predicted haloacid-halidohydrolase and related hydrolases				CEOP3424
T03G6.3	T03G6.3	Type I phosphodiesterase/nucleotide pyrophosphatase	T03G6.3 encodes a protein homologous to human ENPP6 (nucleotide pyrophosphatase/phosphodiesterase 6); T03G6.3 fusion proteins are expressed in body wall and vulval muscles and localize dynamically to the I-bands of bodywall muscle sarcomeres; T03G6.3 activity is required for wild-type levels of PGL-1::GFP in P granules of F1 embryos.	Larval Expression: body wall muscle; | Adult Expression: body wall muscle;
T26E3.2	ndx-1	Predicted NUDIX hydrolase FGF-2 and related proteins	The ndx-1 gene encodes a NUDIX hydrolase.	strong pan neuronal; spermatheca; faint vulval mu; rare and faint bwm in adult; neuronal starts at bean with strong at 3-fold.
W01A11.2	W01A11.2	Acyl-CoA:diacylglycerol acyltransferase (DGAT)		Larval Expression: Nervous System; head neurons; amphids; tail neurons; phasmids; | Adult Expression: Nervous System; head neurons; amphids; tail neurons; phasmids;		CEOP5118
Y37D8A.10	Y37D8A.10	Signal peptidase complex, subunit SPC25
Y38F1A.9	oig-2			Expressed in ventral nerve cord from L2 to adult, anterior neurons (not individually identified in this study) from L2 to adult, posterior neurons from L2 to adult, pharynx from L2 to adult, mid body cell bodies from L2 to adult, specific pair of head neurons from L2 to adult, posterior cells (not individually identified in this study) from L2 to adult in some animals, main body hypodermis in som…		CEOP2670
Y54E5A.5	Y54E5A.5	Uncharacterized conserved protein				CEOP1748
Y57G7A.10	Y57G7A.10	Uncharacterized conserved protein		Larval Expression: intestine; rectal gland cells; | Adult Expression: intestine; rectal gland cells;		CEOP2044
Y106G6A.1	Y106G6A.1	MEKK and related serine/threonine protein kinases				CEOP1568
ZK54.1	ZK54.1	Permease of the major facilitator superfamily
Category 6		Dense bodies, Thick filaments and/or M-line, SR/ER
C04G6.4	C04G6.4	Uncharacterized conserved protein				CEOP2160
C53B4.7	bre-1	GDP-mannose 4,6 dehydratase	bre-1 encodes one of two C. elegans GDP-mannose 4, 6-dehydratases; BRE-1 exhibits GDP-mannose dehydratase activity when expressed in vitro and thus, is predicted to function in vivo in the first step of the biosynthetic pathway that synthesizes GDP-fucose from GDP-mannose; bre-1 is required for toxicity to Cry5B, a Bacillus thurigensis delta-endotoxin, as mutant animals are defective for producti…	Larval Expression: body wall muscle; Nervous System; head neurons; | Adult Expression: body wall muscle; Nervous System; head neurons; unidentified cells;
D2013.9	ttll-12	Tubulin-tyrosine ligase-related protein	ttll-12 encodes a putative tubulin polyaminoacid ligase (possibly a polyglycylase) orthologous to human TTLL12; TTLL-12 is expressed in intestine and renal gland cells; however, TTLL-12 has no obvious function in RNAi assays.	Larval Expression: intestine; rectal gland cells; | Adult Expression: intestine; rectal gland cells;		CEOP2424
F55C10.1	cnb-1	Ca2+/calmodulin-dependent protein phosphatase (calcineurin subunit B), EF-Hand superfamily protein	cnb-1 encodes an ortholog of calcineurin B, the regulatory subunit of the protein phosphatase 2B with four EF-hand motifs for calcium binding, that binds TAX-6 (a calcineurin A ortholog) in a calcium-dependent manner; CNB-1 binds calcium, enhances the phosphatase activity of TAX-6 in vitro, promotes transcription of rcn-1, and is required for normal cuticle formation, sperm morphology, and brood …	The expression pattern of the predicted calcineurin B was similar to the pattern of tax-6::gfp in pAK43. See Expr1824: pAK43 drove TAX-6 expression in many sensory neurons, as well as interneurons including AIY and AIZ, and most, if not all, muscle cells.	Scattered and distinct cytoplasmic signals of CNB-1 was observed surrounding the cellularized spermatids. | Wildtype male sperm was examined and immunostained with antiCNB-1 antibody. As expected, robust staining was observed in the wild-type sperm and the staining was distinctly cytoplasmic.
H20J04.5	pfd-2	Molecular chaperone Prefoldin, subunit 2	pfd-2 encodes a putative prefoldin subunit 2, orthologous to human PFDN2, that is required for normal microtubule growth; pfd-2(RNAi) animals have sterile progeny, and pfd-2(RNAi) embryos show a reduced microtubule growth rate; in mass RNAi assays, PFD-2 is required for normal pronuclear migration, embryonic and larval viability, body shape, and locomotion.			CEOP2124
K08E3.5	K08E3.5	UDP-glucose pyrophosphorylase		Larval Expression: intestine; body wall muscle; hypodermis; | Adult Expression: intestine; body wall muscle;
M02D8.1	M02D8.1	Immunoglobin and related proteins
R102.5	R102.5	Unnamed protein				CEOP4392
T05D4.1	aldo-1	Fructose-biphosphate aldolase	aldo-1 is orthologous to the human gene ALDOLASE A, FRUCTOSE-BISPHOSPHATE (ALDOA; OMIM:103850), which when mutated leads to aldolase A deficiency.	Larval Expression: stomato-intestinal muscle; anal depressor muscle; Reproductive System; developing vulva; body wall muscle; Nervous System; nerve ring; ventral nerve cord; dorsal nerve cord; lateral nerve cords; head neurons; neurons along body; tail neurons; | Adult Expression: stomato-intestinal muscle; anal depressor muscle; Reproductive System; vulval muscle; spermatheca uterine valve; body…
T12D8.8	T12D8.8	Hsp70-interacting protein Hip/Transient component of progesterone receptor complexes and an Hsp70-binding protein		Larval Expression: intestine; hypodermis; unidentified cells in head; unidentified cells in tail ; | Adult Expression: intestine; unidentified cells in head;
T22A3.4	set-18	Predicted histone tail methylase containing SET domain	set-18 encodes, by alternative splicing, two isoforms of a divergent ortholog of human SMYD1 (OMIM:606846), SMYD2 (OMIM:610663), and SYMD3 (OMIM:608783); SET-18 is paralogous to SET-10, SET-14, and SET-30; neither set-18(gk334) nor set-18(RNAi) have any obvious phenotypes.	Strong pharyngeal, vulval, bwm, anal dep, mu int; 3-fold earliest embryonic.
W03F9.1	W03F9.1	C4-type Zn-finger protein				CEOP5004
Y57G11C.3	Y57G11C.3	6-phosphogluconolactonase - like protein	Y57G11C.3 encodes the C. elegans 6-phosphogluconolactonase (6PGL) ortholog; by homology, the product of Y57G11C.3 is predicted to catalyze the second reaction of the oxidative branch of the pentose-phosphate pathway in which 6-phosphogluconolactone is converted to 6-phosphogluconate.			CEOP4667
ZK593.1	pyk-2	Pyruvate kinase	pyk-2 encodes one of two C. elegans pyruvate kinases; large-scale expression studies show that pyk-2 is expressed in the larval and adult intestine.	Larval Expression: intestine; | Adult Expression: intestine;
Category 7		Muscle cell membrane +/- Muscle arms
C05D9.3	C05D9.3	Integrin beta subunit (N-terminal portion of extracellular region)
C05G5.1	C05G5.1	Permease of the major facilitator superfamily		Expression is seen in the ventral cord, nerve ring and nerves in the head and tail. Expression appears to be restricted to the adult and L4 stage nematodes. Some irregular gut expression is also seen.
C24A3.2	C24A3.2	Unnamed protein
C25D7.8	otub-1	Uncharacterized conserved protein		Pan-neuronal: enriched in embryo (1.9); expressed in larva. | A-class motor neuron: enriched in embryo (2.9); not expressed in larva. | Neuronal expression include: Weak in head and tail neurons, ventral cord. Also expressed in other cells: Pharynx, sheath cells, distal tip cell.		CEOP5440
C29F5.7	glb-10	Globins and related hemoproteins	glb-10 encodes a globin; glb-10 is expressed in pharynx, intestine, vulval muscle, and many neurons, with at least some subcellular localization to synapses; however, glb-10 has no obvious function in mass RNAi assays.	Neuronal expression: cholinergic & GABAergic motor neurons, head, tail & body. | Non-neuronal expression: pharynx, intestine, vulval muscle.	Synaptic expression, co-localized with SNB-1::RFP.
C40C9.5	nlg-1	Carboxylesterase and related proteins	nlg-1 encodes the sole C. elegans neuroligin homolog; nlg-1 activity is required for a subset of sensory behaviors and sensory processing, and for normal sensitivity to oxidative stress and mercury compounds; NLG-1 is expressed in a variety of neurons, including sensory, motor, and interneurons, and localizes to synaptic regions.	nlg-1 is expressed in a subset of neurons in C. elegans adults, including ~20 cells in the ventral nerve cord and ~20 cells in the head (Fig. 3). The nlg-1-expressing cells in the ventral nerve cord were identified as the cholinergic VA and DA motor neurons. Authors also identified the two AIY and two URB interneurons and the four URA motor neurons in the head, and the two PVD mechanosensory and …	Bright punctate staining was observed in dendritic (postsynaptic) regions. Clear punctate staining was also observed in presynaptic regions of each neuronal type. For example, in the DA9 motor neuron, bright NLG-1::YFP puncta were present in the ventral postsynaptic domain, and dimmer puncta were present in the dorsal presynaptic region. Puncta were excluded from the synapse-poor region between t…
D1037.4	rab-8	GTP-binding protein SEC4, small G protein superfamily, and related Ras family GTP-binding proteins	rab-8 encodes a rab related protein of the Ras GTPase superfamily that affects ovarian morphology and function, thereby affecting fertility; acts downstream of let-60 with respect to vulval development based on genetic analysis.
F14B6.2	F14B6.2
F21C3.1	twk-1	Tandem pore domain K+ channel		hypoderm
F25B3.1	ehbp-1	Ca2+-binding actin-bundling protein (actinin), alpha chain (EF-Hand protein superfamily)
F29B9.8	F29B9.8
F52H3.7	lec-2	Galectin, galactose-binding lectin	lec-2 encodes a 'tandem repeat' type galectin (beta-galactosyl-binding lectin) containing two, tandemly arranged carbohydrate recognition domains; by homology, LEC-2 may play roles in cell adhesion and aggregation, proliferation, or programmed cell death, but as loss of lec-2 activity via large-scale RNAi screens does not result in obvious abnormalities, the precise role of LEC-2 in C. elegans de…
K04G2.9	K04G2.9	Members of chemokine-like factor super family and related proteins
K07G5.1	crml-1	Predicted myosin-I-binding protein		Animals bearing the transcriptional and translational reporters had similar GFP expression patterns. L1 animals carrying the translation reporter expressed GFP in many neurons, including CANs, DD-type motoneurons and ALMs. Expression in the nervous system began early in comma-stage embryos and peaked in intensity around the 3-fold stage of embryogenesis. Although neuronal expression was much fain…		CEOP1368
M02B1.3	M02B1.3	Uncharacterized conserved protein
R07E5.7	R07E5.7			Larval Expression: pharynx; intestine; anal depressor muscle; rectal epithelium; Reproductive System; distal tip cell; body wall muscle; hypodermis; excretory cell; unidentified cells; | Adult Expression: pharynx; anal depressor muscle; rectal epithelium; Reproductive System; distal tip cell; vulval muscle; spermatheca; body wall muscle; hypodermis; excretory cell; unidentified cells;		CEOP3188
R10E4.9	R10E4.9	Protein tyrosine phosphatase-like protein PTPLA (contains Pro instead of catalytic Arg)				CEOP3168
T10C6.6	T10C6.6	Permease of the major facilitator superfamily				CEOP5452
T27A1.4	lgc-34	Ligand-gated ion channel		Larval Expression: stomato-intestinal muscle; body wall muscle; unidentified cells in head; | Adult Expression: Reproductive System; vulval muscle; body wall muscle; unidentified cells in head;
W06A7.2	W06A7.2
Y9C2UA.1	Y9C2UA.1
Y15E3A.4	Y15E3A.4	Permease of the major facilitator superfamily
Y48C3A.16	Y48C3A.16	Parvulin-like peptidyl-prolyl cis-trans isomerase		Expression is seen in all larval stages and adults, predominantly in intestinal cells. However, expression in other cells in the head and tail (presumably neurons), and expression in the pharynx and hypodermis is also seen, particularly in young larvae. This gene is the orthologue of human PIN4 (peptidyl-prolyl cis/trans isomerase (NIMA-interacting), 4 parvulin).		CEOP2606
Y55F3C.3	Y55F3C.3	Voltage-gated K+ channel KCNB/KCNC
Y57A10A.16	Y57A10A.16	Transport protein particle (TRAPP) complex subunit				CEOP2688
Y71F9B.3	yop-1	Protein involved in membrane traffic (YOP1/TB2/DP1/HVA22 family)		Larval Expression: pharynx; rectal gland cells; anal depressor muscle; body wall muscle; excretory cell; Nervous System; nerve ring; ventral nerve cord; head neurons; neurons along body; tail neurons; unidentified cells in head; unidentified cells in tail ; | Adult Expression: pharynx; rectal gland cells; anal depressor muscle; Reproductive System; uterine muscle; vulval muscle; spermatheca; body…		CEOP1056
ZK563.4	clc-3		clc-3 encodes a claudin homolog that may regulate ion channels; CLC-3 is worm-specific, with a highly divergent sequence weakly similar to mammalian voltage-dependent calcium channel gamma subunits that are known or suspected to prevent epilepsy in vivo (e.g., stargazin; MGI:1316660); claudins are integral membrane proteins with four transmembrane sequences that are found in mammalian tight junct…
ZK637.3	tag-256	Predicted membrane protein		Larval Expression: rectal epithelium; Reproductive System; distal tip cell; developing vulva; hypodermis; excretory cell; Nervous System; nerve ring; head neurons; neurons along body; tail neurons; | Adult Expression: Reproductive System; vulva other; excretory cell; Nervous System; nerve ring; head neurons; tail neurons;		CEOP3552
ZK892.1	lec-3	Galectin, galactose-binding lectin
ZK1321.2	shk-1	Voltage-gated shaker-like K+ channel KCNA	shk-1 encodes multiple isoforms of a SHAKER/Kv1 ortholog, which encodes voltage-gated potassium channels expressed in muscle; SHK-1 exhibits delayed rectifier currents and, in the absence of SHL-1, exhibits a significant compensatory increase in current; an SHK-1::GFP reporter fusion is expressed in a number of interneurons and sensory neurons, as well as in body wall muscle.	The SHK-1::GFP fusion protein was expressed in a variety of interneurons and sensory neurons, as well as body wall muscle.
Category 8		Nucleolus
K01G5.8	K01G5.8	Conserved alpha-helical protein				CEOP3700
W04C9.4	W04C9.4					CEOP1008
W09C5.1	W09C5.1	Uncharacterized conserved protein related to ribosomal protein S8E		Larval Expression: pharynx; intestine; Reproductive System; developing vulva; body wall muscle; hypodermis; seam cells; excretory cell; Nervous System; nerve ring; ventral nerve cord; head neurons; | Adult Expression: pharynx; Reproductive System; spermatheca; gonad sheath cells; body wall muscle; excretory cell; Nervous System; nerve ring; ventral nerve cord; head neurons;		CEOP1712
Y39B6A.33	Y39B6A.33	Cellular protein (glioma tumor suppressor candidate region gene 2)				CEOP5480
Y40B1B.7	Y40B1B.7	Predicted coiled-coil protein		Larval Expression: pharynx; anal depressor muscle; body wall muscle; hypodermis; Nervous System; nerve ring; ventral nerve cord; head neurons; | Adult Expression: pharynx; anal depressor muscle; body wall muscle; hypodermis; Nervous System; nerve ring; ventral nerve cord; head neurons;
Y52B11A.9	Y52B11A.9	Protein containing a U1-type Zn-finger and implicated in RNA splicing or processing		Expression is observed in all tissue except the germ line from the 100 cell embryo onward.
Y54G11A.11	Y54G11A.11	Uncharacterized Zn ribbon-containing protein
ZK265.6	ZK265.6	Uncharacterized conserved protein
Category 9		Nucleus only
B0024.10	B0024.10			Expression is predominantly in adult stages, but similar staining is seen in all larval stages. Expression is seen in intestinal nuclei, the pharynx (muscle and epithelial cells), and other cells in the head and tail (probably hypodermis). | Expression is seen in the muscle and epithelial cells of the pharynx. | Expression is seen in the intestinal nuclei. | Expression is seen in cells in the hea…		CEOP5252
C26E6.2	flh-2	Unnamed protein		Expression was detected in embryos and reduced significantly after hatching.
D2030.3	D2030.3					CEOP1404
F13B12.1	F13B12.1	Uncharacterized conserved protein		Larval Expression: pharynx; intestine; body wall muscle; hypodermis; excretory cell; Nervous System; neurons along body; unidentified cells in tail ; | Adult Expression: pharynx; intestine; vulval muscle; body wall muscle; hypodermis; excretory cell; Nervous System; neurons along body; unidentified cells in tail ;
F25B3.6	F25B3.6	Paf1/RNA polymerase II complex, RTF1 component (involved in regulation of TATA box-binding protein)		Larval Expression: pharynx; pharyngeal-intestinal valve; intestine; anal depressor muscle; body wall muscle; hypodermis; Nervous System; nerve ring; ventral nerve cord; head neurons; neurons along body; tail neurons; | Adult Expression: pharynx; intestine; anal depressor muscle; Reproductive System; vulval muscle; body wall muscle;
F25B5.7	psf-1	RNA-binding protein p54nrb (RRM superfamily)	F25B5.7 encodes an ortholog of Drosophila NONA and of human NONO (OMIM:300084) and SFPQ (OMIM: 605199); fly NONA and human NONO are putative DNA- or RNA-binding proteins required for normal rhythmic behaviors; fly NONA is also required for embryonic development and visual behavior, and forms a complex with the mRNA export factor NXF1.	Adult Expression: Reproductive System; vulval muscle; spermatheca; body wall muscle;
F44G4.4	tdp-1	RRM domain
F53E2.1	tag-304	LisH motif-containing protein		Larval Expression: pharynx; body wall muscle; seam cells; Nervous System; nerve ring; ventral nerve cord; dorsal nerve cord; head neurons; tail neurons; | Adult Expression: pharynx; Reproductive System; vulval muscle; body wall muscle; seam cells; Nervous System; nerve ring; ventral nerve cord; dorsal nerve cord; head neurons; tail neurons;
K01G5.1	rnf-113	Predicted E3 ubiquitin ligase		From late embryo to adult, expression is seen in the ventral nerve cord, and several other neurons in the head and tail.		CEOP3701
K10C3.6	nhr-49	Hepatocyte nuclear factor 4 and similar steroid hormone receptors	nhr-49 encodes a nuclear hormone receptor (NHR) related to the mammalian HNF4 (hepatocyte nuclear factor 4) family of NHRs; nhr-49 functions as a key regulator of fat metabolism and lifespan by regulating induction of beta-oxidation genes upon food deprivation and activation of stearoyl-CoA desaturase in fed animals, respectively; NHR-49 activates transcription in conjunction with the MDT-15 medi…			CEOP1566
R07B7.3	pqn-53		The protein product of this gene is predicted to contain a glutamine/asparagine (Q/N)-rich ('prion') domain, by the algorithm of Michelitsch and Weissman (as of the WS77 release of WormBase, i.e., in wormpep77).			CEOP5320
T01D1.2	etr-1	RNA-binding protein CUGBP1/BRUNO (RRM superfamily)	etr-1 encodes a muscle-specific ELAV-type RNA-binding protein, whose homologs include Drosophila ELAV and human CUG-BINDING PROTEIN (CUGBP1; OMIM:601074); etr-1 function is required for embryonic muscle development, which suggests that ETR-1's homology to CUG-BP (implicated in myotonic dystrophy) might reflect conserved roles in development.	Transgenic animals expressed this reporter specifically in muscle. Strong expression was observed in muscle cells in embryos. Adult expression was seen in striated body-wall muscle along the length of the animal, especially in the head. Strong expression was also seen in the vulval muscles. Additional expression was observed in intestinal muscle, anal sphincter muscle and the sex-specific muscles…
T10C6.5	T10C6.5	Uncharacterized conserved protein		Larval Expression: pharynx; body wall muscle; excretory cell; Nervous System; ventral nerve cord; head neurons; | Adult Expression: pharynx; stomato-intestinal muscle; Reproductive System; vulval muscle; gonad sheath cells; body wall muscle; Nervous System; head neurons;		CEOP5452
T11G6.8	T11G6.8	Predicted RNA-binding protein (RRM superfamily)				CEOP4396
W05H7.4	zfp-3					CEOPX016
ZK1128.5	tag-246	SWI/SNF transcription activation complex subunit	ZK1128.5/tag-246 encodes an ortholog of SWI/SNF-related matrix-associated actin-dependent regulator of chromatin subfamily D (SMARCD) proteins; ZK1128.5/TAG-246 is required for full levels of LIN-3/EGF signalling during vulval development, though this effect is only visible in genetically sensitized backgrounds.	Larval Expression: pharynx; intestine; Reproductive System; developing vulva; body wall muscle; hypodermis; excretory cell; Nervous System; nerve ring; ventral nerve cord; head neurons; neurons along body; tail neurons; | Adult Expression: pharynx; intestine; Reproductive System; vulval muscle; vulva other; spermatheca; body wall muscle; hypodermis; excretory cell; Nervous System; nerve ring; ven…		CEOP3657
ZK1236.7	ZK1236.7	Uncharacterized conserved protein				CEOP3524
Category 10		Nucleus and Cytoplasm/Other
C28H8.12	dnc-2	Putative dynamitin	dnc-2 encodes a member of the dynamitin family that affects spindle alignment in polarized cells in early embryos, nuclear movement, spindle morphology, chromosome segregation, and pronuclear migration.	Larval Expression: unidentified cells in body ;unidentified cells in tail ; | Adult Expression: pharynx; unidentified cells in body ;unidentified cells in tail ;	When examined at the four-cell stage during P2 and EMS spindle rotation, DNC-1::GFP, DNC-2::GFP and ARP-1::GFP were all enriched at the cell border between P2 and EMS prior to and during EMS and P2 spindle rotation. The accumulation first appeared at 8.88+/-0.63 minutes after the first appearance of the cleavage furrow in P1 (n=5, measured with DNC-2::GFP embryos) and remained there for 6.8+/-0.7…
C32D5.9	lgg-1	Microtubule-associated anchor protein involved in autophagy and membrane trafficking	lgg-1 encodes the C. elegans ortholog of Saccharomyces cerevisiae Atg8p and mammalian MAP-LC3; by homology, LGG-1 is predicted to be required for the degradation of cellular components by autophagy; loss of lgg-1 function via RNAi indicates that, like several other C. elegans genes involved in autophagy, lgg-1 is essential for normal dauer morphogenesis and life-span extension; a GFP::LGG-1 repor…	Larval Expression: pharynx; intestine; body wall muscle; seam cells; Nervous System; nerve ring; ventral nerve cord; neurons along body; tail neurons; | Adult Expression: pharynx; intestine; body wall muscle; seam cells; Nervous System; nerve ring; ventral nerve cord; neurons along body; tail neurons;	In non-dauser stages, GFP::LGG-1 had diffuse cytoplasmic GFP expression. During dauer formation, a marked change was observed in the subcellular localization pattern of GFP::LGG-1 in hypodermal seam cells.	CEOP2240
C47E12.5	uba-1	Ubiquitin activating enzyme UBA1	uba-1 encodes the only known ubiquitin-activating enzyme in C. elegans and is orthologous to Saccharomyces cerevisiae UBA1 and human UBE1; UBA-1 is essential for embryogenesis and larval development and is required for proper formation of the male tail, sperm fertility, proper body size, meiotic progression in the embryo and germline development; by homology, UBA-1 is predicted to function in an …	Expressed in anterior neurons (not individually identified in this study) from L2 to adult, pharynx from L2 to adult, mid body cell bodies at L4, head hypodermal cells/muscle at adult stage.		CEOP4344
C53B4.3	C53B4.3	Unnamed protein	C53B4.3 is orthologous to the human gene UNKNOWN (PROTEIN FOR MGC:23098) (SLC22A1L; OMIM:602631), which when mutated leads to disease.
F01F1.5	dpf-4	Dipeptidyl aminopeptidase		Expression is seen in a few unidentified cells in early and late stage embryos.		CEOP3340
F08B12.4	F08B12.4
F22D6.2	F22D6.2	Predicted Zn-finger protein		Larval Expression: pharynx; intestine; body wall muscle; seam cells; Nervous System; nerve ring; ventral nerve cord; head neurons; tail neurons; | Adult Expression: pharynx; intestine; Reproductive System; vulval muscle; body wall muscle; seam cells; Nervous System; nerve ring; ventral nerve cord; head neurons; tail neurons;		CEOP1364
F25H8.2	F25H8.2	Uncharacterized conserved protein
K01H12.1	dph-3	Uncharacterized conserved protein	dph-3 encodes a small protein conserved in diverse eukaryotes, with a CSL motif (a probable zinc finger, sometimes found associated with the N-terminal domain of DnaJ protein); DPH-3 is probably a small subunit or ancillary protein of RNA polymerase II Elongator or of a hypothetical diphthamide synthase complex; DPH-3 is orthologous to mammalian DESR1 (diphtheria toxin and Pseudomonas exotoxin A …
T01C3.2	T01C3.2		T01C3.2 encodes a divergent ortholog of Drosophila melanogaster E(Y)2 and budding yeast Sus1p; by orthology, T01C3.2 is predicted to enable both transcriptional activation and silencing in chromatin; however, T01C3.2 has no obvious function in mass RNAi assays.
T01G9.6	kin-10	Casein kinase II, beta subunit	kin-10 encodes a putative regulatory (beta) subunit of casein kinase II required for both viability and male mating behavior, the latter of which probably reflects activation of LOV-1 and PKD-2 by KIN-10; KIN-10 is orthologous to human CSNK2B (LY6G5B; OMIM:610433); a C-terminal domain of KIN-10 (residues 109-174) bind the PLAT domain of LOV-1 in two-hybrid and GST pulldown assays, and KIN-10 colo…		In pkd-2 expressing cells, KIN-10::GFP was enriched in cilia and also found in cell bodies (including nuclei), dendrites, and axons.	CEOP1456
T20D3.8	T20D3.8	N-acetylglucosaminyltransferase complex, subunit PIG-C/GPI2, required for phosphatidylinositol biosynthesis				CEOP4328
T28B4.3	ttr-6	Uncharacterized protein with conserved cysteine
W03A5.7	dnj-24		This gene encodes a protein containing a DnaJ ('J') domain.
Y43F4B.5	Y43F4B.5	Phosphoglucomutase/phosphomannomutase				CEOP3776
Y73B6BL.21	Y73B6BL.21
ZC504.5	gur-3	Unnamed protein	gur-3 encodes a predicted seven-transmembrane protein related to the gustatory class of receptors in Drosophila.
ZK856.9	tag-143	Uncharacterized conserved protein				CEOP5248
ZK856.11	ZK856.11	Predicted translation initiation factor related to eIF-1A				CEOP5248
ZK1098.1	ZK1098.1	Spliceosomal protein FBP11/Splicing factor PRP40	ZK1098.1 encodes a protein, with multiple WW/rsp5/WWP domains and FF domains, required for embryonic viability and for normally high rates of postembryonic growth.			CEOP3596
Category 11		Mitochondria
B0035.15	B0035.15	Uncharacterized conserved protein				CEOP4428
C33H5.19	tag-321	Uncharacterized conserved protein				CEOP4252
D1007.14	pqn-24		The protein product of this gene is predicted to contain a glutamine/asparagine (Q/N)-rich ('prion') domain, by the algorithm of Michelitsch and Weissman (as of the WS77 release of WormBase, i.e., in wormpep77).	faint to moderate head bwm, no other GFP seen, no embryonic
D2030.5	mce-1	Glyoxalase		D2030.5 shows expression in the intestine as well as other tissues.	The subcellular distribution clearly shows that it is not distributed evenly in the tissues, but has a distinct dotted appearance, consistent with mitochondrial localization (Fig. 8B,E). The GFP-signal obtained was highly similar to the staining of MitoTracker Red, which specifically labels mitochondria.
F13D12.4	alh-8	Methylmalonate semialdehyde dehydrogenase	alh-8 is orthologous to the human gene METHYLMALONATE-SEMIALDEHYDE DEHYDROGENASE (ALDH6A1; OMIM:603178), which when mutated leads to MMSDH deficiency.
F20D1.10	tag-299	Predicted membrane protein		Larval Expression: body wall muscle; Nervous System; tail neurons; | Adult Expression: body wall muscle; Nervous System; tail neurons;		CEOPX130
F20H11.3	mdh-1	NAD-dependent malate dehydrogenase	mdh-1 encodes a homolog of malate dehydrogenase that is predicted to be mitochondrial.	Larval Expression: pharynx; intestine; body wall muscle; | Adult Expression: pharynx; intestine; body wall muscle;
F21C10.10	F21C10.10
F45G2.4	F45G2.4	Vesicle coat complex COPI, epsilon subunit	F45G2.4 encodes an epsilon subunit of the coatomer (COPI) complex; in mass RNAi assays, F45G2.4 is required for larval viability, proper locomotion, and properly rapid growth.			CEOP3788
F53F10.1	F53F10.1			Larval Expression: body wall muscle; | Adult Expression: body wall muscle;
F54C8.7	F54C8.7	Arfaptin and related proteins		Larval Expression: pharynx; | Adult Expression: pharynx;		CEOP3584
F57B10.14	F57B10.14					CEOP1332
K02A4.1	bcat-1	Branched chain aminotransferase BCAT1, pyridoxal phosphate enzymes type IV superfamily	bcat-1 encodes a branched-chain amino acid aminotransferase that, by homology, is predicted to catalyze the first reaction in the catabolism of essential branched-chain amino acids such as leucine, isoleucine, and valine; in C. elegans, large-scale RNA-mediated interference (RNAi) screens indicate that bcat-1 activity is required for embryonic and larval development.	Larval Expression: pharynx; intestine; Reproductive System; developing spermatheca; gonad sheath cells; body wall muscle; hypodermis; Nervous System; nerve ring; ventral nerve cord; head neurons; tail neurons; | Adult Expression: pharynx; intestine; Reproductive System; spermatheca; gonad sheath cells; body wall muscle; hypodermis; Nervous System; nerve ring; ventral nerve cord; head neurons; tai…
K04D7.3	gta-1	4-aminobutyrate aminotransferase	The gta-1 gene encodes an ortholog of the human gene GABAT, which when mutated leads to GABA-transaminase deficiency (OMIM:137150).	Larval Expression: body wall muscle; Nervous System; head neurons; | Adult Expression: body wall muscle; Nervous System; head neurons; unidentified cells;		CEOP4360
R07H5.3	R07H5.3	Uncharacterized conserved nuclear protein				CEOP4424
R119.3	R119.3	Reductases with broad range of substrate specificities				CEOP1004
T05G5.5	T05G5.5	Similar to bacterial dephospho-CoA kinase				CEOP3616
T09A5.5	T09A5.5					CEOP2312
T10B11.6	T10B11.6	Uncharacterized conserved protein		Larval Expression: intestine; stomato-intestinal muscle; anal depressor muscle; rectal epithelium; Reproductive System; distal tip cell; gonad sheath cells; body wall muscle; head mesodermal cell; coelomocytes; Nervous System; nerve ring; ventral nerve cord; dorsal nerve cord; lateral nerve cords; head neurons; neurons along body; tail neurons; | Adult Expression: intestine; stomato-intestinal mu…		CEOP1360
T15B12.1	T15B12.1	Calponin homology domain
Y43E12A.2	Y43E12A.2	Predicted Zn-finger protein
Y53G8AR.8	Y53G8AR.8	Uncharacterized conserved protein
Y66H1A.3	tag-313	Mitochondrial ribosomal protein L55				CEOP4028
Y67H2A.5	Y67H2A.5					CEOP4538
ZC97.1	mtx-2	Mitochondrial outer membrane protein Metaxin 2, Metaxin 1-binding protein				CEOP3448
Category 12		Endoplasmic reticulum (ER) +/- Other
C05E4.3	srp-1	Serpin	srp-1 encodes an ovalbumin-like serpin (ov-serpin) member of the serine protease inhibitor superfamily; by homology, SRP-1 is predicted to function as a suicide substrate that inhibits the proteolytic activity of serine proteases; however, as loss of srp-1 function via RNA-mediated interference (RNAi) does not result in any obvious abnormalities, the precise role of SRP-1 in C. elegans developmen…	Larval Expression: arcade cells; body wall muscle; | Adult Expression: body wall muscle;
C35E7.8	C35E7.8
C47D12.2	C47D12.2	Proteins containing regions of low-complexity	C47D12.2 encodes an ortholog of human FLJ20071/FLJ90130 (dymeclin, OMIM:607461, mutated in Dyggve-Melchior-Clausen dysplasia and Smith-McCort dysplasia), which has no obvious function in mass RNAi assays	No expression
D2024.5	D2024.5					CEOP4216
F01G4.5	F01G4.5	N-acetylglucosaminyltransferase complex, subunit PIG-Q/GPI1, required for phosphatidylinositol biosynthesis				CEOP4416
F02E9.1	F02E9.1		F02E9.1 encodes a divergent ortholog of S. cerevisiae VMA22; like VMA22, F02E9.1 may be required for vacuolar proton-translocating ATPase (V-ATPase) assembly in the endoplasmic reticulum.
F25D7.1	cup-2	Predicted membrane protein	The primary phenotype of cup-2 animals is an accumulation of secreted GFP in the pseudocoelom, suggesting a decrease in, or the absence of, endocytosis in coelomocytes.	Fusion of GFP to the CUP-2 promoter resulted in ubiquitous expression of GFP in all tissues, including coelomocytes.
F25H2.11	tct-1	Microtubule-binding protein (translationally controlled tumor protein)		Transcription of the control gene Ce-tbb-1 was consistent among the different life stages of C. elegans. No Ce-tct-1 transcripts could be detected in the L1, L2 and L3 stages. Transcription of Ce-tct-1 appeared to be initiated in the L4 stage (240 bp band) whilst the highest level of transcription was found in the adult hermaphrodite.		CEOP1624
F33A8.3	cey-1	Predicted RNA-binding protein containing PIN domain and invovled in translation or RNA processing	cey-1 encodes a protein with a cold-shock/Y-box domain that is expressed in early embryonic blastomeres (at the 15-cell stage, i.e., pre-gastrulation), but is normally repressed in early germline blastomeres by PIE-1; it is predicted to be mitochondrial by phylogenetic profiling.	At 1 through 30-cell stage, maintained in germ line, lost from somatic cells. At 30-cell stage, staining was in 2 then 4 posterior cells. Staining was ubiquitous at 100 through 550-cell stage. Staining was seen in muscle and other tissues at bean through pretzel stages.
F36F2.1	F36F2.1	Uncharacterized conserved protein		Larval Expression: pharynx; | Adult Expression: pharynx;
F48E3.8	F48E3.8
F52A8.4	glb-18	Globins and related hemoproteins	glb-18 encodes a globin; glb-18 is expressed in larval and adult neurons and excretory gland cells, and in adult spermetheca and vulva; glb-18 transcription is higher in L3 and dauers than in young adults; glb-18 has no obvious function in mass RNAi assays.	Several globin genes (C06E4.7, C09H10.8, C36E8.2, C52A11.2, F52A8.4, R01E6.6, R13A1.8, R90.5, and W01C9.5) are similarly upregulated in L3 and dauers relative to young adults, although some reach significance in dauers only. Many genes exhibited more than 2- fold upregulation but didn't reach statistical significance because strong upregulation was only seen in 2 biological replicates, A signific…
M03F4.7	calu-1	Reticulocalbin, calumenin, DNA supercoiling factor, and related Ca2+-binding proteins of the CREC family (EF-Hand protein superfamily)		Larval Expression: pharynx; body wall muscle; hypodermis; | Adult Expression: pharynx; body wall muscle; hypodermis;
M05D6.5	M05D6.5	Uncharacterized protein, induced by hypoxia				CEOP2352
M176.4	M176.4	Predicted membrane protein		Larval Expression: arcade cells; intestine; | Adult Expression: intestine;		CEOP2426
R04F11.5	R04F11.5	Uncharacterized conserved protein		Larval Expression: pharynx; pharyngeal-intestinal valve; anal depressor muscle; Reproductive System; developing gonad; developing vulva; developing spermatheca; body wall muscle; Nervous System; head neurons; | Adult Expression: pharynx; pharyngeal-intestinal valve; anal depressor muscle; Reproductive System; spermatheca; body wall muscle; Nervous System; head neurons;		CEOP5344
T10B10.4	T10B10.4	Unnamed protein
T22C1.6	T22C1.6	Myosin-like coiled-coil protein		Larval Expression: pharynx; anal depressor muscle; body wall muscle; unidentified cells in head; unidentified cells in tail ; | Adult Expression: pharynx; anal depressor muscle; Reproductive System; vulval muscle; body wall muscle; unidentified cells in head; unidentified cells in tail ;		CEOP1436
W04A8.4	W04A8.4	Unnamed protein
W08E3.3	tag-210	Predicted GTP-binding protein (ODN superfamily)		Larval Expression: intestine; anal depressor muscle; hypodermis; | Adult Expression: intestine; anal depressor muscle; hypodermis;		CEOP1692
Y105E8A.3	Y105E8A.3	Putative Zn2+ transporter MSC2 (cation diffusion facilitator superfamily)
Y113G7B.17	prmt-1	Protein arginine N-methyltransferase PRMT1 and related enzymes		Larval Expression: pharynx; intestine; body wall muscle; hypodermis; Nervous System; nerve ring; ventral nerve cord; head neurons; tail neurons; | Adult Expression: pharynx; intestine; Reproductive System; vulval muscle; body wall muscle; hypodermis; Nervous System; nerve ring; ventral nerve cord; head neurons; tail neurons;		CEOP5508
ZK1127.10	cth-2	Cystathionine beta-lyases/cystathionine gamma-synthases	cth-2 encodes a putative cystathionine gamma-lyase; CTH-2 is orthologous to human CTH (OMIM:607657, mutated in cystathioninuria), extremely similar to its paralog CTH-1, and also paralogous to C12C8.2; either CTH-2, or CTH-1, or both proteins weakly inhibit DHC-1 in vivo; CTH-2 is expressed in both larval and adult hypodermis, anal depressor muscle, and body wall muscle, as well as in adult vulva…	Larval Expression: anal depressor muscle; body wall muscle; hypodermis; | Adult Expression: anal depressor muscle; Reproductive System; vulval muscle; body wall muscle; hypodermis;
Category 13		Cytoplasm +/- Other
B0001.6	B0001.6
C04F12.3	ikb-1	Ankyrin repeat	ikb-1 encodes an ortholog of human BCL3 (OMIM:109560) that physically interacts with the checkpoint protein MRT-2; ikb-1(nr2019) and ikb-1(nr2027) mutants display no obvious phenotype other than shortened lifespan; mutation of BCL3 is frequently associated with recurring translocations found in the neoplastic cells of patients with chronic lymphocytic leukemia, and has been implicated in cell cyc…
C08F8.1	pfd-1	Molecular chaperone Prefoldin, subunit 1	pfd-1 encodes a putative prefoldin subunit 1, orthologous to human PFDN1 (OMIM:604897), that is required for normal microtubule nucleation and growth, embryonic viability, distal tip cell (DTC) migration, and locomotion; PFD-1 is expressed cytoplasmically in most, if not all, tissues; pfd-1(RNAi) animals have sterile progeny and are uncoordinated, and pfd-1(RNAi) embryos show a reduced microtubul…	Larval Expression: pharynx; intestine; body wall muscle; | Adult Expression: pharynx; intestine; body wall muscle; excretory cell;		CEOP4420
C49H3.6	C49H3.6	Predicted coiled-coil protein		Larval Expression: pharynx; intestine; stomato-intestinal muscle; anal depressor muscle; body wall muscle; Nervous System; nerve ring; ventral nerve cord; dorsal nerve cord; head neurons; neurons along body; tail neurons; unidentified cells; | Adult Expression: pharynx; stomato-intestinal muscle; anal depressor muscle; Reproductive System; vulval muscle; body wall muscle; Nervous System; ventral …
F02A9.4	F02A9.4	3-Methylcrotonyl-CoA carboxylase, non-biotin containing subunit/Acetyl-CoA carboxylase carboxyl transferase, subunit beta	F02A9.4 is orthologous to the human gene SIMILAR TO METHYLCROTONOYL-COENZYME A CARBOXYLASE 2 (BETA) (MCCC2; OMIM:210210), which when mutated leads to disease.	Expression is evident in both the metacorpus and terminal bulb of the adult pharynx. B-gal staining seems to be sub-cellularly localised in the pseudocircular m4 muscle cells in the metacorpus; staining in the terminal bulb is restricted to the posterior of the bulb, and so may mark the location of the m7 muscles.
F37H8.5	F37H8.5	Gamma-interferon inducible lysosomal thiol reductase		Larval Expression: intestine; | Adult Expression: intestine; Reproductive System; vulval muscle; Nervous System; nerve ring; ventral nerve cord; dorsal nerve cord; lateral nerve cords; head neurons; neurons along body; tail neurons;
F42G9.9	ptl-1	Microtubule-associated protein TAU	ptl-1 encodes a microtubule-binding protein that is homologous to members of the tau/MAP2/MAP4 subfamily of microtubule-associated proteins (OMIM:157140, abnormal aggregates of hyperphosphorylated tau are associated with several neurodegenerative disorders, including Alzheimer's disease, Pick's disease, and corticobasal degeneration); by homology, PTL-1 is predicted to promote microtubule assembl…	Larval Expression: pharynx; intestine; Nervous System; head neurons; unidentified cells in body ;unidentified cells in tail ; | Adult Expression: pharynx; Reproductive System; vulval muscle; Nervous System; head neurons; tail neurons; unidentified cells in body ;unidentified cells in tail ;
F46F11.1	F46F11.1
F47F2.1	F47F2.1	cAMP-dependent protein kinase catalytic subunit (PKA)
K07H8.1	K07H8.1	Alpha-tubulin folding cofactor E	K07H8.1 encodes a putative tubulin chaperone cofactor orthologous to human TBCE (OMIM:604934, mutated in HRD), and paralogous to COEL-1 and human TBCEL (LRRC35; OMIM:610451); K07H8.1 is required for normally short lifespan and for embryonic viability.			CEOP4280
M01E5.4	M01E5.4					CEOP1688
M18.3	M18.3	Asparagine synthase				CEOP4492
R151.4	R151.4	Fibroblast/platelet-derived growth factor receptor and related receptor tyrosine kinases
T06A10.3	T06A10.3	Uncharacterized conserved protein				CEOP4668
T20D3.6	T20D3.6	Uncharacterized protein, induced by hypoxia				CEOP4328
Y46G5A.12	vps-2	Vacuolar assembly/sorting protein DID4		Larval Expression: pharynx; anal depressor muscle; body wall muscle; unidentified cells in body ;unidentified cells in tail ; | Adult Expression: pharynx; anal depressor muscle; Reproductive System; vulval muscle; body wall muscle; unidentified cells in body ;unidentified cells in tail ;
Y54E10BR.4	Y54E10BR.4	Predicted RNA-binding protein Nob1p involved in 26S proteasome assembly		Expressed in neuronal and metabolic tissues.		CEOP1080
Category 14		Unique and Undetermined
D2092.4	D2092.4	Thioredoxin/protein disulfide isomerase
F42C5.9	F42C5.9	Actin and related proteins
K06A4.3	gsnl-1	Actin regulatory proteins (gelsolin/villin family)	gsnl-1 encodes one of three C. elegans gelsolin-related proteins; GSNL-1 contains four gelsolin-like (G) domains; GSNL-1 is predicted to function in vivo as an actin regulatory protein and in vitro, demonstrates actin filament severing activity; GSNL-1 also exhibits calcium-dependent capping of the barbed ends of actin filaments and stays bound to the side of actin filaments; GSNL-1 additionally …	Neuronal expression: none. | Non-neuronal expression: body wall muscle, hypodermis.	Synaptic expression, co-localized with SNB-1::RFP.
R11G1.6	R11G1.6	Unnamed protein
